# Supplementary material for: Unpacking the role of school climate factors in fostering teacher enjoyment and self-efficacy in higher education
Source: PLoS One. 2025 Aug 13;20(8):e0329001. doi: 10.1371/journal.pone.0329001 (PMC12349146; doi:10.1371/journal.pone.0329001)
Supplement: S1 Data — (XLSX) [file pone.0329001.s001.xlsx]

## Sheet: Data
No.	Time (sec)	Gender	Age	Years of teaching	Academic rank	Highest degree	CO01	CO02	CO03	CO04	CO05	CO06	STR01	STR02	STR03	STR04	SCR01	SCR02	SCR03	SCR04	DM01	DM02	DM03	II01	II02	II03	II04	Attention Check 1	SE03	SE04	SE05	SE08	IS03	IS04	IS07	CM01	CM04	CM05	CM07	CM08	Attention Check 2	TE01	TE02	Attention Check 3	TE03	TE04
1	343	2	5	7	3	2	4	4	4	4	4	5	5	4	4	4	4	3	4	4	4	3	3	4	3	4	5	3	8	8	8	8	8	8	8	7	8	8	8	8	8	4	4	4	4	4
2	298	1	4	7	3	2	4	3	3	4	4	5	5	3	4	4	4	3	4	2	3	4	4	4	3	4	3	4	7	7	7	8	7	6	7	7	7	7	5	8	7	3	4	3	3	3
3	982	2	4	6	3	2	2	4	4	3	2	4	4	4	4	4	2	2	4	5	2	2	2	4	4	4	2	3	7	7	7	6	7	7	8	7	7	7	8	8	9	4	4	3	4	4
4	335	1	4	7	1	3	3	5	5	3	5	5	5	5	5	5	3	3	5	5	5	3	5	5	5	5	3	3	9	9	9	9	9	9	9	9	9	9	9	9	9	4	4	3	4	4
5	561	2	4	5	3	3	2	4	4	3	1	4	4	3	4	3	3	3	4	3	3	2	3	5	4	4	2	3	9	9	8	8	9	9	8	9	8	9	8	8	9	4	4	3	4	4
6	180	2	2	1	2	3	3	3	4	2	3	4	3	2	3	2	4	3	4	2	2	5	2	3	3	4	2	3	3	5	5	5	5	5	5	3	7	5	7	5	8	3	3	3	3	3
7	252	2	2	1	2	3	2	4	5	3	2	4	4	4	4	3	2	2	5	3	2	4	4	5	4	4	2	3	6	7	5	6	8	5	8	6	6	6	8	7	9	3	3	3	3	3
8	282	2	3	3	2	3	3	3	4	2	1	3	3	3	3	2	2	1	4	4	2	2	4	4	3	3	3	3	7	5	5	6	7	6	6	5	5	7	6	6	9	3	3	3	3	3
9	357	2	3	4	2	3	4	2	3	4	4	4	2	2	3	2	5	5	2	2	2	4	3	4	2	2	4	3	5	7	5	5	5	7	5	7	7	7	7	6	6	3	3	3	2	3
10	322	2	2	1	2	3	1	5	5	1	2	4	4	4	4	3	4	2	3	4	4	4	5	5	4	5	4	3	9	7	6	7	7	6	7	6	5	6	8	8	9	4	4	3	3	4
11	293	2	3	4	3	3	2	5	4	2	1	5	5	5	5	5	1	1	5	5	4	1	2	5	4	4	1	3	9	9	9	9	9	9	9	9	9	9	9	9	9	4	4	4	4	4
12	395	2	4	7	3	2	1	5	5	1	2	5	5	5	5	5	1	1	5	5	2	2	2	5	5	5	2	3	8	9	8	7	8	8	8	8	9	8	8	9	9	4	4	3	4	4
13	403	2	4	7	4	2	3	4	4	3	3	5	5	4	4	4	4	4	4	4	4	3	4	4	4	4	2	3	8	7	7	8	7	7	8	7	7	7	8	8	9	4	4	3	4	4
14	176	2	4	6	3	3	4	4	3	4	4	5	5	4	2	4	4	4	4	3	4	4	4	4	4	4	4	4	4	5	5	6	5	6	6	6	6	6	6	6	6	3	3	3	3	3
15	302	2	3	3	2	2	2	4	5	3	3	4	5	4	4	4	3	2	4	3	4	3	3	5	3	4	2	3	8	8	7	8	8	9	9	8	9	9	8	8	9	4	4	3	4	4
16	368	2	3	4	2	3	3	4	4	3	2	4	5	4	5	4	4	3	3	4	3	3	3	4	2	3	3	3	7	7	6	7	6	6	7	7	7	7	6	7	9	4	4	3	4	4
17	143	2	2	2	2	3	3	2	4	3	3	3	3	4	4	3	4	3	3	3	2	2	3	4	3	2	3	3	5	6	6	6	6	6	5	7	6	6	6	6	6	4	3	3	3	3
18	264	2	3	4	3	2	2	4	4	3	2	4	4	4	4	3	2	2	4	3	3	2	4	4	3	4	2	3	8	8	6	7	7	7	7	7	7	7	7	7	7	4	4	3	4	4
19	287	2	2	1	1	3	4	4	2	3	4	4	4	4	4	3	2	2	4	3	2	5	2	3	4	2	2	3	5	6	5	3	7	6	6	7	7	6	5	6	7	4	3	3	3	4
20	408	2	3	4	2	3	3	3	4	3	2	4	4	4	4	2	4	4	3	4	4	4	3	4	3	4	2	3	7	7	6	7	6	7	6	6	6	6	6	6	9	4	4	3	3	3
21	422	2	2	2	2	3	2	4	3	2	2	2	2	3	4	3	2	4	4	2	2	2	4	4	2	4	3	3	7	6	7	6	7	7	8	6	6	6	7	7	9	4	4	3	4	4
22	465	2	3	5	2	2	3	2	3	3	2	3	3	3	3	2	5	5	4	2	1	5	1	3	2	3	3	3	5	6	4	5	6	5	6	4	6	5	5	7	8	3	3	3	2	3
23	488	2	3	5	3	2	3	3	5	1	2	5	4	3	3	3	2	1	5	4	3	3	3	5	4	4	2	3	7	7	5	5	7	5	7	7	5	7	7	7	9	3	3	3	3	3
24	203	2	3	4	3	3	3	4	4	3	2	3	5	5	4	3	3	3	4	4	4	3	4	3	3	3	4	3	6	6	6	6	6	6	6	6	6	6	6	6	6	4	4	4	4	4
25	292	2	3	5	3	2	3	4	5	3	2	5	5	4	5	4	4	3	4	5	4	3	4	4	3	4	2	3	6	6	6	5	6	6	8	6	6	7	7	6	9	4	4	3	4	4
26	166	2	2	2	2	3	4	4	4	4	4	3	4	4	4	4	5	4	3	4	2	4	3	4	1	4	3	3	6	6	6	6	7	6	7	6	6	6	6	6	6	3	4	3	3	4
27	223	2	3	3	3	3	2	5	4	2	2	5	4	5	4	2	2	2	5	4	2	3	4	4	2	4	1	3	7	7	6	7	6	7	7	7	7	7	7	7	9	4	3	3	4	4
28	235	2	2	2	2	3	2	4	4	2	2	4	4	4	4	3	3	4	4	2	3	3	4	4	3	3	2	3	7	7	7	6	7	7	7	8	7	6	7	7	9	3	3	3	4	3
29	301	2	3	4	3	3	1	5	5	1	2	5	5	5	5	4	3	4	4	5	5	3	3	5	4	5	1	3	8	9	7	7	7	8	9	8	7	8	8	9	9	4	4	3	4	4
30	520	2	4	5	2	3	3	3	3	3	2	3	5	4	5	5	2	2	5	3	3	3	4	3	2	3	3	3	5	6	6	6	5	7	6	9	7	7	6	6	9	4	4	3	3	3
31	441	2	3	4	2	3	3	3	4	1	1	4	4	5	4	5	1	1	5	4	3	1	4	5	1	5	1	3	9	9	9	9	9	9	9	9	9	9	9	9	9	4	4	3	4	4
32	614	2	4	5	3	3	2	3	4	3	4	3	4	4	4	3	4	3	4	3	2	5	3	3	1	4	3	3	6	6	5	1	7	7	5	6	7	7	6	6	9	3	3	3	3	3
33	232	2	4	5	3	3	2	3	3	2	3	3	3	2	2	2	3	2	3	3	3	3	3	2	3	3	3	2	5	3	5	4	4	4	4	3	4	3	4	4	4	2	2	2	2	3
34	295	2	3	2	2	3	3	3	4	4	2	4	3	4	4	3	4	4	4	4	2	4	4	4	2	3	2	3	5	8	5	8	7	8	8	8	9	7	9	9	9	4	4	4	4	4
35	229	2	2	3	2	2	3	3	4	4	2	3	4	3	3	2	5	5	3	2	2	5	3	3	2	3	4	5	5	3	5	5	7	7	5	7	7	7	5	7	9	4	3	3	3	3
36	378	2	3	5	2	2	3	5	5	3	2	5	5	5	5	4	4	3	5	5	5	3	3	5	5	5	3	3	9	9	8	9	8	8	9	9	8	8	9	8	9	4	4	4	4	4
37	313	2	4	3	2	3	3	4	3	3	3	3	4	4	4	3	3	5	3	4	3	2	4	3	3	3	2	3	5	7	6	6	6	7	6	5	5	8	6	6	6	3	3	3	3	3
38	270	2	3	5	3	2	3	4	3	3	2	4	4	4	4	3	3	3	4	3	3	4	3	4	3	3	3	3	7	6	7	6	7	7	7	7	7	7	7	7	7	3	3	3	3	3
39	536	2	3	2	2	3	3	3	3	3	3	4	3	4	4	3	3	4	3	3	4	3	3	4	3	4	2	3	6	6	6	6	6	6	6	6	6	6	6	6	9	3	3	3	3	3
40	172	2	4	6	3	2	5	5	5	5	5	5	5	5	5	5	5	5	5	5	5	5	5	5	5	5	5	5	9	9	9	9	9	9	9	9	9	9	9	9	9	4	4	4	4	4
41	260	2	4	5	4	4	2	4	4	2	2	4	4	4	4	2	2	2	4	4	4	2	4	4	5	4	2	3	8	9	8	8	8	8	8	8	8	8	8	8	9	4	4	3	4	4
42	457	2	4	5	4	4	3	3	4	4	3	4	2	3	4	3	2	2	4	5	3	3	2	4	3	4	2	3	9	9	6	5	7	9	7	8	7	8	7	7	9	4	4	3	4	4
43	772	2	4	7	3	3	2	3	4	3	2	4	4	4	4	2	4	4	4	3	2	3	4	4	2	3	2	3	7	7	7	7	8	8	8	8	8	8	8	8	9	4	4	4	4	4
44	213	2	2	1	1	3	2	4	4	2	2	4	4	4	4	4	2	2	4	4	3	2	3	4	4	4	2	3	6	6	6	6	6	6	6	6	6	6	6	6	9	3	3	3	3	3
45	253	2	2	1	2	4	1	5	5	1	1	5	5	5	5	3	4	1	3	5	5	2	5	4	5	4	2	3	8	9	7	9	8	6	9	8	8	5	7	8	9	4	4	3	4	4
46	272	2	3	3	3	3	1	5	4	1	1	4	4	4	4	4	4	4	5	3	3	2	4	4	4	4	1	3	6	7	6	7	6	6	8	8	6	6	8	8	9	3	3	3	3	3
47	302	2	4	7	2	2	4	3	4	3	3	3	4	2	4	3	3	2	3	3	2	3	2	3	3	2	2	3	5	6	6	6	5	5	6	5	6	7	7	6	9	4	4	3	4	4
48	346	2	4	7	3	2	3	2	4	3	4	4	4	3	4	3	3	3	4	4	2	4	4	4	3	4	2	3	5	7	5	5	7	7	6	6	7	7	6	7	9	4	4	3	4	4
49	217	1	2	1	3	4	5	5	5	5	5	5	5	5	5	5	5	5	5	5	5	5	5	5	5	5	5	5	9	9	9	9	9	9	9	9	9	9	9	9	9	4	4	4	4	4
50	3092	2	3	3	3	3	3	4	3	3	5	5	5	4	3	3	3	2	4	3	2	3	4	5	2	3	3	3	8	8	8	7	8	7	7	8	7	7	7	7	7	3	3	3	3	3
51	1300	2	3	4	2	3	4	3	3	4	2	3	3	3	3	3	5	5	2	1	3	4	5	3	3	4	3	3	7	7	7	7	8	7	7	7	7	7	7	7	9	3	3	3	3	3
52	906	2	5	7	3	1	2	3	4	2	2	5	1	5	4	4	4	2	4	5	4	2	3	4	4	4	2	3	9	7	8	7	8	7	7	9	7	7	8	8	9	3	3	3	3	3
53	2811	2	3	4	3	2	3	4	4	2	2	4	4	4	4	2	4	4	4	4	3	3	4	4	4	3	2	3	7	7	6	7	7	7	7	7	7	7	7	7	9	3	3	3	3	3
54	308	2	3	4	3	3	3	2	2	5	2	3	5	4	5	2	5	5	2	2	1	1	5	5	1	1	5	3	5	6	6	4	7	7	6	8	8	8	6	7	9	4	3	3	4	4
55	474	1	5	7	3	2	5	5	5	5	5	5	5	5	5	5	5	5	5	5	5	5	5	5	5	5	5	5	9	9	9	9	9	9	9	9	9	9	9	9	9	4	4	4	4	4
56	354	2	4	4	3	3	2	5	5	2	2	5	5	5	5	4	3	3	4	5	3	3	3	4	3	4	3	3	6	5	5	5	5	6	5	6	6	6	5	5	9	3	3	3	3	3
57	441	2	4	5	2	3	4	4	4	2	4	5	5	4	4	4	3	2	4	4	3	4	4	4	3	4	3	3	6	7	6	6	6	6	7	7	6	6	6	7	7	4	3	3	3	4
58	603	2	4	2	3	3	4	4	4	4	4	5	5	4	5	2	3	3	4	4	3	3	3	4	2	3	3	3	8	7	7	6	7	7	6	6	6	7	7	7	9	4	3	3	3	3
59	218	2	3	3	2	3	3	4	4	3	3	4	4	4	4	3	3	3	4	4	4	3	4	4	3	4	3	3	6	6	6	6	6	6	6	7	6	6	6	6	6	3	3	3	3	3
60	917	1	4	7	2	2	2	4	3	2	3	4	4	4	4	4	3	2	4	4	3	3	3	4	3	4	3	3	7	7	6	7	6	7	7	7	6	6	6	7	9	3	3	3	3	3
61	768	2	5	7	3	2	2	4	4	2	2	4	4	4	4	4	2	2	4	4	3	3	3	4	3	3	2	3	8	7	8	6	8	8	8	7	8	8	7	8	9	4	4	3	4	4
62	566	1	4	6	4	3	3	2	4	4	4	2	2	4	4	2	4	4	4	2	1	5	5	4	2	3	3	3	7	7	6	6	7	6	7	6	5	6	6	7	9	1	3	3	2	3
63	93	1	2	1	1	3	5	5	5	5	5	5	5	5	5	5	5	5	5	5	5	5	5	5	5	5	5	5	9	9	9	9	9	9	9	9	9	9	9	9	9	4	4	4	4	4
64	313	2	2	1	1	3	2	3	4	2	2	3	4	3	5	3	3	3	5	2	3	5	4	4	4	3	2	3	8	7	7	7	6	8	8	6	6	9	8	8	9	3	3	3	3	4
65	183	2	2	2	2	3	1	1	4	5	5	5	4	2	2	1	3	4	2	4	4	4	5	2	4	4	3	2	6	8	3	2	2	2	2	2	9	9	2	2	8	4	4	4	4	4
66	261	1	4	6	3	4	3	4	5	2	1	5	5	5	5	5	2	2	5	5	4	2	3	5	5	5	2	3	8	8	8	8	8	8	8	8	8	8	8	8	9	4	4	3	4	4
67	307	2	3	4	2	3	2	4	4	2	2	4	4	4	4	4	2	2	4	4	4	2	3	4	4	4	3	3	7	7	7	7	7	7	7	7	7	7	7	7	8	4	3	3	3	3
68	1320	2	4	6	3	4	2	2	3	2	2	3	3	3	3	2	2	3	4	3	2	1	2	4	2	3	1	3	5	5	5	5	5	5	5	5	5	5	5	5	9	3	3	3	3	3
69	274	2	2	1	2	3	2	3	4	2	3	3	4	3	4	2	3	2	4	3	2	5	4	4	3	4	3	3	7	7	7	7	7	7	7	7	7	7	7	7	7	3	3	3	3	3
70	252	2	3	5	3	3	1	4	5	1	1	5	5	5	5	3	1	1	5	4	3	3	3	4	4	3	1	3	7	7	7	5	7	8	8	7	8	8	9	8	9	4	4	4	4	4
71	401	2	4	5	2	2	2	4	4	3	2	4	5	4	4	3	2	2	4	4	2	3	3	4	3	4	3	3	7	7	7	6	7	7	7	7	7	7	7	7	9	4	4	3	3	4
72	477	2	5	7	4	3	3	3	3	3	3	3	4	3	3	3	4	3	3	4	3	3	3	3	3	3	2	3	6	5	5	5	6	6	6	6	6	6	6	6	9	3	3	3	4	4
73	787	2	5	7	4	3	2	4	4	4	4	5	4	4	4	3	4	3	3	4	3	4	4	4	4	4	3	3	8	7	7	7	7	8	7	8	8	7	8	8	9	4	4	3	3	3
74	569	1	3	3	2	3	5	3	2	5	4	3	2	3	3	3	5	5	3	4	1	4	4	4	3	3	4	3	6	6	6	5	7	7	7	6	7	7	7	7	9	4	4	1	4	3
75	294	2	3	3	3	3	4	4	4	4	4	5	4	4	4	4	4	4	2	2	4	4	3	4	4	4	4	3	6	7	6	7	7	7	7	7	6	6	7	7	7	3	3	3	3	3
76	654	2	5	7	3	3	3	4	3	4	4	5	4	4	3	3	3	2	4	4	3	4	3	4	4	4	4	4	9	9	8	7	9	7	6	8	8	7	9	9	7	4	4	4	3	3
77	237	2	3	4	3	4	2	4	4	3	4	4	4	4	4	3	2	2	4	3	2	2	3	4	3	3	2	3	7	7	7	5	7	6	7	6	7	6	6	7	9	3	3	3	3	3
78	651	2	5	7	4	2	2	4	4	2	2	5	3	4	3	4	3	4	4	3	3	2	1	4	4	4	1	3	7	7	7	5	7	9	6	9	9	9	8	8	9	4	4	3	4	4
79	361	1	4	6	3	2	3	4	4	3	3	4	4	4	4	4	3	1	3	4	3	4	4	3	3	4	2	3	7	6	6	6	6	6	6	7	6	5	6	6	9	3	3	3	3	3
80	378	2	3	3	2	3	2	4	4	2	2	4	4	4	4	4	4	3	4	4	4	2	2	4	4	3	2	3	4	6	8	4	7	7	7	7	6	6	7	7	9	3	3	3	3	3
81	371	1	3	1	2	4	3	3	2	5	5	2	4	3	2	2	5	3	3	1	3	5	3	2	1	2	4	3	4	5	2	1	6	4	4	6	5	6	2	7	9	3	3	3	3	2
82	209	2	3	2	2	4	2	4	2	2	2	4	5	4	4	4	2	2	4	3	2	5	5	4	2	4	1	3	9	7	7	7	7	6	6	8	7	6	5	6	6	4	4	3	4	4
83	293	1	3	2	2	3	4	3	4	4	3	3	4	4	4	3	3	3	4	4	3	4	4	3	3	3	3	3	6	5	5	5	6	5	7	5	5	5	6	6	9	4	4	3	3	3
84	475	2	2	2	2	3	3	4	4	3	3	4	4	4	5	4	3	3	4	4	4	3	5	4	5	4	2	3	7	7	6	7	7	7	7	5	7	6	7	7	7	3	3	3	3	3
85	331	2	5	6	3	3	3	3	4	4	3	4	4	3	4	3	2	3	4	5	4	3	3	4	4	3	3	3	8	7	7	6	8	7	6	7	8	8	7	8	9	3	3	3	4	4
86	989	2	5	7	3	3	2	4	4	4	3	3	4	4	4	4	4	2	4	3	3	4	4	4	3	3	4	3	6	5	6	6	6	6	7	6	6	6	6	6	9	3	4	3	3	4
87	125	1	1	1	1	2	1	5	5	1	1	5	5	5	5	5	1	1	5	5	5	1	1	5	5	5	1	3	9	9	9	9	9	9	9	9	9	9	9	9	9	4	4	3	4	4
88	212	2	3	4	3	3	2	4	4	2	2	4	4	4	4	4	2	2	4	3	2	4	3	4	3	4	3	3	7	7	7	7	7	7	7	7	7	7	7	7	9	3	3	3	3	3
89	205	2	2	1	1	3	3	3	3	3	3	4	3	4	3	3	2	2	4	4	3	3	4	3	3	3	3	3	7	6	6	6	7	7	7	7	6	7	6	7	7	3	3	3	3	3
90	432	2	4	7	3	3	2	4	4	2	3	4	5	5	5	4	3	3	4	4	3	2	3	5	4	4	3	3	9	9	8	9	9	8	9	9	8	9	9	9	9	4	4	3	4	4
91	235	2	2	1	1	3	2	4	3	2	3	4	3	4	4	3	2	2	4	3	4	2	4	4	3	4	3	3	5	7	6	5	6	5	7	5	6	5	6	6	9	3	3	3	3	3
92	393	1	3	3	2	3	3	3	3	4	3	3	3	3	3	2	3	2	3	4	2	4	4	3	3	3	3	3	6	6	5	5	6	6	6	6	6	5	6	6	9	3	3	3	3	3
93	310	1	2	1	1	3	3	4	4	3	4	4	4	4	4	3	3	2	4	4	3	2	4	4	4	3	2	3	5	6	6	4	7	7	4	7	7	7	5	7	9	3	3	3	3	3
94	363	2	3	2	1	3	3	4	4	4	2	4	4	3	4	3	2	2	4	4	4	4	3	4	4	4	2	3	8	7	7	7	7	7	6	7	7	7	7	7	9	3	3	3	4	4
95	305	2	3	2	2	4	1	5	4	2	1	4	5	4	4	5	1	2	5	5	5	2	5	5	5	5	2	3	7	8	6	5	7	8	7	8	7	6	8	7	9	4	4	3	4	4
96	392	2	5	7	3	2	3	3	3	3	3	4	4	4	4	4	2	3	4	4	3	3	3	4	3	3	2	3	6	5	7	7	7	7	7	6	8	7	7	7	7	3	3	3	3	3
97	470	2	5	7	3	3	2	4	5	2	2	4	4	4	5	4	2	2	4	5	5	2	4	5	5	4	2	3	7	6	7	6	7	8	7	6	8	7	8	7	9	3	3	3	4	4
98	224	2	2	1	2	3	3	4	3	3	2	4	4	4	4	4	4	2	4	4	4	2	3	3	3	4	2	3	7	7	5	6	6	5	6	6	6	5	5	6	9	3	3	3	2	3
99	765	2	4	6	3	3	3	3	4	3	4	3	4	4	4	3	3	4	4	4	2	4	4	4	3	3	3	3	6	7	6	7	7	7	7	7	8	7	7	7	9	3	3	3	3	3
100	874	1	5	7	3	2	3	4	3	3	2	5	3	4	4	4	2	2	4	4	2	5	4	4	2	3	2	3	8	8	8	3	8	8	8	9	8	8	8	8	9	4	4	3	4	4
101	269	2	2	3	1	3	3	4	4	3	3	5	5	4	4	4	3	3	5	4	4	3	3	4	4	4	3	3	5	7	6	7	7	6	7	5	6	6	8	7	9	3	3	3	3	3
102	360	2	4	7	2	3	2	3	3	2	3	4	4	4	3	3	2	2	5	5	4	3	2	3	4	3	2	3	6	6	6	7	6	6	7	5	6	7	7	7	9	4	4	3	4	4
103	265	2	3	2	2	3	3	3	3	3	2	3	3	3	4	3	3	2	3	4	2	4	3	4	2	3	3	3	5	5	5	5	6	6	5	6	6	6	6	6	9	4	3	3	3	4
104	278	1	3	1	1	3	4	3	3	4	3	4	4	4	4	3	2	4	4	4	3	3	3	4	4	3	3	3	7	7	7	7	6	7	6	8	6	7	7	7	9	4	4	3	4	4
105	229	1	2	1	1	3	4	3	4	4	4	3	4	4	3	4	3	3	3	3	2	4	3	4	4	4	2	3	4	7	7	6	4	7	4	6	7	5	7	7	9	4	3	3	3	3
106	991	1	5	4	3	2	2	4	4	3	2	4	5	4	5	4	5	3	4	5	3	5	2	5	4	4	1	3	7	8	7	6	8	8	9	9	8	7	8	9	9	3	4	3	4	4
107	565	2	5	7	4	3	4	4	4	4	4	4	4	4	4	4	4	4	1	1	1	5	5	4	1	4	2	3	9	9	9	5	9	9	9	9	9	9	9	9	9	4	4	3	4	4
108	277	2	3	1	3	4	1	5	5	1	1	5	5	5	5	5	1	1	5	5	4	2	3	5	4	5	1	3	8	8	8	8	8	8	8	8	8	8	8	8	9	4	4	3	4	4
109	557	2	3	2	2	3	3	3	3	5	2	3	4	4	4	4	4	5	3	4	1	3	4	4	1	3	4	3	7	7	7	7	7	7	7	7	7	7	7	7	9	4	4	3	4	4
110	321	2	4	6	3	3	2	4	4	2	2	4	3	5	5	1	1	4	5	5	1	5	5	5	1	3	3	5	8	9	8	7	7	9	9	9	7	9	9	9	9	4	4	4	4	4
111	396	1	4	6	4	4	3	4	4	3	2	4	4	4	4	3	3	4	4	3	3	3	4	3	3	4	3	3	7	7	7	7	7	7	7	7	7	7	7	7	9	3	3	3	3	3
112	312	2	2	1	2	3	3	4	4	3	3	3	4	4	4	2	3	2	3	3	3	3	3	4	4	3	3	3	4	7	5	3	8	7	7	7	7	7	7	7	9	3	3	3	3	2
113	304	2	2	2	2	3	3	4	4	4	4	4	4	4	4	2	4	3	4	3	4	3	4	4	4	4	3	3	6	6	6	6	6	6	6	7	7	6	6	6	9	3	3	3	3	3
114	486	2	4	6	3	3	2	5	4	2	2	3	4	5	4	4	1	4	5	5	2	3	2	4	3	4	2	3	7	6	6	6	6	7	6	7	8	7	7	7	9	4	4	3	3	3
115	558	1	4	6	3	4	2	5	5	2	2	5	5	5	5	5	2	2	5	5	3	2	3	4	2	4	2	3	9	8	8	8	8	8	8	9	8	8	8	8	9	4	4	3	4	4
116	330	1	3	4	3	3	4	1	2	5	3	1	4	3	4	3	5	4	1	1	1	1	1	5	1	3	1	3	5	8	5	8	8	8	8	5	8	8	8	8	9	3	2	3	1	1
117	314	2	3	4	3	2	2	5	3	2	1	4	5	4	5	3	5	3	5	2	2	3	3	5	4	4	1	3	6	6	6	5	6	7	6	7	6	6	6	6	9	4	4	3	4	4
118	288	2	3	4	2	3	3	3	4	3	2	3	4	4	4	4	3	3	4	3	3	3	3	4	3	3	2	3	7	7	8	7	8	8	7	7	8	8	8	8	9	4	3	3	3	3
119	297	2	4	6	2	3	4	3	3	4	4	3	4	4	4	3	4	3	3	3	1	5	5	4	2	3	3	3	8	8	8	7	8	8	8	8	8	8	8	9	9	4	3	3	3	4
120	335	2	3	4	2	3	3	3	3	4	3	4	4	4	4	3	4	3	3	3	3	4	5	3	3	3	3	3	5	6	5	5	6	7	7	6	6	6	7	7	9	3	3	3	3	3
121	301	2	3	4	2	3	2	4	4	2	2	4	4	4	4	4	3	3	4	3	3	4	3	4	3	4	2	3	8	8	7	7	9	8	8	8	7	8	8	8	9	4	4	3	4	4
122	114	2	3	4	2	3	3	3	3	3	3	3	3	3	3	3	3	3	3	3	3	3	3	3	3	3	3	3	6	6	6	6	7	6	6	5	6	6	6	6	6	3	3	3	3	3
123	504	2	3	3	2	3	4	2	3	5	2	4	3	4	4	4	5	3	3	2	2	5	4	5	1	3	1	3	5	7	8	2	8	8	8	9	9	5	9	8	9	4	3	3	4	4
124	261	2	4	2	2	3	2	3	4	3	2	5	5	4	4	3	3	2	3	3	3	3	4	3	3	4	2	3	5	6	6	6	6	6	7	6	6	6	6	5	6	3	3	3	3	3
125	200	2	4	5	4	3	3	4	4	3	2	4	3	4	4	4	2	3	4	4	3	4	4	4	4	4	2	3	7	8	7	5	8	8	7	6	8	8	8	8	9	3	3	3	3	3
126	565	2	4	7	4	3	1	5	4	2	2	4	4	4	4	4	2	2	4	4	2	2	2	4	4	4	2	3	7	7	6	7	7	7	7	7	7	7	7	7	9	4	3	3	3	3
127	342	2	3	4	2	3	3	3	4	3	3	4	4	3	4	3	3	3	3	4	4	3	4	4	4	4	3	3	6	7	6	6	6	6	6	7	6	6	7	7	7	3	3	3	3	3
128	884	2	3	5	2	2	4	4	4	5	2	4	5	4	5	3	4	4	5	3	2	5	4	4	3	4	3	3	5	7	6	7	7	6	7	4	5	7	7	7	9	3	3	3	3	4
129	493	2	3	4	2	3	4	4	4	3	1	5	4	4	4	4	2	4	4	4	4	2	1	4	4	4	1	3	8	8	8	8	8	8	8	7	8	8	8	8	8	4	4	4	4	4
130	678	2	3	3	2	3	3	3	4	3	2	4	4	4	4	3	3	4	4	2	2	3	3	4	2	3	3	3	8	7	7	8	7	8	8	8	8	8	8	8	9	3	3	3	3	3
131	816	2	3	3	2	3	2	4	5	2	2	4	4	4	4	4	3	2	3	3	2	3	2	4	3	4	2	3	5	7	5	7	7	7	7	7	8	7	8	7	9	4	4	4	4	4
132	184	2	3	3	3	3	2	4	4	2	1	4	4	4	4	3	2	3	4	4	3	2	3	5	4	3	2	3	6	6	7	8	8	8	8	8	8	8	8	8	9	4	4	3	4	4
133	287	2	3	4	3	3	3	3	3	3	2	2	3	3	4	1	4	5	2	2	1	3	3	3	2	2	3	3	5	8	6	6	8	8	9	6	6	5	9	9	9	3	4	3	3	3
134	157	2	3	4	2	3	4	4	3	4	4	3	4	4	3	2	4	3	4	3	1	4	4	4	3	4	3	3	6	7	7	7	7	7	7	6	7	7	7	7	7	3	3	3	3	3
135	369	2	3	4	2	3	3	4	3	3	2	4	4	4	4	3	3	2	4	3	3	3	3	4	3	3	3	3	8	8	8	8	8	8	8	8	8	8	8	8	9	3	4	3	3	4
136	299	2	3	4	2	2	3	3	4	3	3	3	4	4	4	3	3	4	4	3	3	4	3	5	3	4	3	3	7	8	7	8	8	8	8	7	8	8	8	8	9	4	4	3	3	3
137	627	2	4	7	3	2	3	1	2	5	1	4	4	4	4	4	4	3	5	3	1	5	3	4	1	3	2	3	9	9	9	9	9	9	9	9	9	9	9	9	9	4	4	3	4	4
138	611	2	4	5	3	3	3	4	3	3	2	4	3	3	4	2	3	3	2	3	3	4	4	3	2	3	3	3	6	6	7	8	7	8	8	9	9	8	8	9	9	4	4	3	3	4
139	497	2	4	7	3	3	2	4	4	2	2	4	4	4	4	4	2	2	4	4	3	2	4	4	2	4	2	3	6	5	6	6	7	6	6	6	6	6	6	6	9	4	3	3	4	4
140	622	1	4	6	3	2	2	4	4	2	2	4	4	3	4	4	1	3	5	4	2	4	3	4	1	4	4	3	8	5	7	5	8	8	8	9	9	8	7	9	9	4	4	3	3	4
141	537	1	4	6	3	3	2	4	4	3	2	2	4	4	5	4	4	4	4	3	2	4	4	3	1	4	2	3	7	7	7	6	8	7	7	7	7	7	6	8	8	4	4	3	4	4
142	3082	1	4	5	3	2	4	4	4	4	4	5	4	5	5	4	2	3	5	5	2	4	4	5	2	4	4	3	7	7	9	8	9	7	8	7	7	6	9	8	9	3	3	3	3	3
143	753	2	4	6	3	3	3	4	4	3	3	4	4	4	4	4	4	3	4	4	3	3	4	3	4	3	3	3	6	6	5	6	6	8	5	6	7	6	6	6	9	4	3	3	3	4
144	305	2	4	6	3	3	2	5	5	3	3	3	4	4	5	2	3	5	4	5	2	1	2	4	2	3	1	3	9	8	5	5	9	7	8	9	7	9	9	9	9	4	4	3	4	4
145	163	2	4	4	3	3	3	4	4	3	4	4	4	4	4	4	3	4	4	3	3	3	3	4	3	4	2	3	7	7	7	7	8	8	7	7	8	8	8	8	7	3	3	3	3	3
146	633	2	5	7	4	4	4	3	5	2	4	4	4	4	4	2	2	2	5	2	2	5	3	4	3	2	3	3	7	5	7	5	9	8	9	9	8	9	9	9	9	4	4	3	3	4
147	239	2	2	1	1	3	3	4	4	3	2	4	4	4	4	3	2	4	4	4	4	3	3	4	4	4	2	3	6	8	8	6	9	9	9	8	9	8	9	9	9	4	4	4	4	4
148	278	2	3	3	3	3	2	4	4	4	2	4	4	3	4	2	4	4	2	2	2	4	4	4	2	4	3	3	6	6	6	5	6	6	6	6	6	6	6	6	9	3	3	3	3	3
149	377	2	5	7	3	3	3	1	5	3	4	2	4	3	4	3	5	5	4	4	1	4	4	4	4	5	3	3	8	8	7	7	7	7	7	7	7	7	8	7	9	3	3	3	3	3
150	279	2	3	4	2	4	2	4	4	2	1	5	4	3	4	3	3	3	4	2	2	3	4	4	2	4	2	3	8	8	8	9	9	9	9	9	9	9	9	9	9	4	4	3	4	4
151	321	2	3	3	2	3	2	5	5	2	2	4	5	5	5	5	3	3	4	3	3	5	3	5	5	4	2	3	8	8	6	7	8	8	8	8	8	8	8	8	9	4	4	3	4	4
152	304	2	4	5	2	4	5	5	5	5	5	5	5	5	5	5	5	5	5	5	5	5	3	5	5	5	5	3	9	9	9	9	9	9	9	9	9	9	9	9	9	4	4	4	4	4
153	332	2	3	3	3	3	3	4	4	3	2	3	5	5	5	4	4	2	5	3	2	3	3	3	2	2	2	3	7	7	7	7	6	8	5	9	9	7	7	7	9	4	4	3	4	4
154	1028	1	3	1	2	4	5	3	3	5	5	1	2	1	3	5	5	5	1	2	2	5	5	1	1	1	5	3	9	8	7	8	7	9	8	9	8	9	7	8	9	3	3	3	4	4
155	2044	2	3	3	2	3	1	5	4	2	1	5	4	4	4	2	1	2	5	4	2	1	1	5	4	4	1	3	5	7	7	9	7	9	9	7	9	9	9	9	9	3	3	3	3	3
156	290	1	2	1	1	3	2	3	5	1	2	5	5	5	5	5	4	1	5	5	3	2	4	4	5	5	1	3	6	7	9	3	9	8	3	7	8	9	6	8	3	4	4	3	3	4
157	597	2	5	7	3	2	5	5	5	5	1	5	5	5	5	5	1	1	5	5	5	1	5	5	5	5	1	3	9	8	9	9	9	9	9	9	9	9	9	9	9	4	3	3	4	4
158	257	2	2	1	2	4	4	3	4	3	5	1	3	3	3	3	3	1	4	3	3	5	3	4	4	4	3	3	5	7	7	5	7	9	6	7	7	8	9	6	9	3	3	3	3	4
159	344	1	2	1	1	2	2	4	4	2	2	4	4	4	4	3	3	3	4	3	3	2	3	4	3	4	3	3	6	6	5	7	7	6	5	7	7	7	6	6	9	3	3	3	3	3
160	880	1	2	1	1	4	4	4	3	4	3	4	4	3	4	2	4	3	3	1	2	5	1	4	2	3	3	3	6	5	6	7	6	7	7	6	6	6	7	7	9	3	3	3	3	3
161	408	1	2	1	1	3	4	4	4	3	4	4	4	4	4	3	3	3	4	4	4	4	4	4	3	4	3	3	7	7	5	7	7	5	5	7	5	7	7	7	9	3	3	3	2	3
162	302	2	4	7	3	4	4	2	4	4	4	1	4	4	4	3	4	4	2	2	1	4	3	3	1	2	4	3	8	8	8	8	8	8	8	8	8	8	8	8	9	3	3	3	3	3
163	220	2	4	7	4	3	3	3	3	3	3	3	3	3	3	3	3	2	3	3	3	3	3	3	3	3	3	3	5	5	5	5	5	5	5	5	5	5	5	5	5	3	3	3	3	3
164	228	2	3	2	1	3	1	5	5	1	1	5	4	5	5	5	1	1	5	5	3	1	2	5	4	5	1	3	7	8	7	7	7	7	7	7	8	7	7	7	9	3	3	3	3	3
165	199	1	3	4	2	3	1	5	4	1	3	5	5	5	5	5	1	1	5	5	4	1	1	5	4	5	1	3	9	9	9	9	9	9	9	9	9	9	9	9	9	4	4	3	4	4
166	328	1	2	1	1	3	2	3	4	2	2	4	4	4	4	4	2	1	4	3	3	3	3	4	3	3	3	3	6	7	6	5	6	7	7	7	7	7	6	7	9	4	4	3	4	4
167	557	2	2	1	2	3	1	5	5	1	1	5	5	5	4	5	1	1	5	5	4	1	5	5	4	5	1	3	9	9	9	9	9	9	9	9	9	9	9	9	9	4	4	3	4	4
168	465	2	2	1	2	3	1	4	5	2	2	4	4	4	4	4	1	1	5	5	4	2	2	5	4	5	2	3	8	8	7	6	6	6	6	7	7	6	6	8	9	4	3	3	3	4
169	386	1	4	6	3	2	3	4	4	4	1	5	5	4	4	3	5	4	4	4	4	3	4	4	4	3	3	3	5	5	7	5	8	7	7	6	6	6	7	7	9	4	4	3	3	4
170	329	2	2	2	1	3	1	5	5	1	1	5	5	4	5	3	4	2	5	3	3	4	2	5	5	4	3	3	8	8	8	7	8	8	8	8	8	8	8	8	9	4	4	3	4	4
171	407	2	2	2	2	3	2	2	4	2	2	2	4	5	5	3	5	3	4	2	2	2	2	5	3	4	1	3	9	7	7	9	8	9	5	9	9	9	5	9	9	3	3	3	3	3
172	774	1	2	1	1	3	5	5	5	5	5	5	5	5	5	5	5	5	5	5	5	5	5	5	5	5	5	5	9	9	9	9	9	9	9	9	9	9	9	9	9	4	4	4	4	4
173	594	1	4	5	3	2	4	4	4	2	4	4	4	4	4	4	4	3	2	3	4	3	3	4	2	3	2	3	7	6	6	6	7	7	7	7	6	6	7	6	9	3	3	3	3	3
174	790	1	3	4	3	2	2	4	4	2	3	4	4	4	4	3	4	4	4	4	3	3	4	4	4	4	2	3	7	7	7	6	6	7	6	7	7	6	6	7	9	3	3	3	4	4
175	243	2	4	7	2	2	2	3	3	3	4	4	4	4	3	3	2	3	5	3	2	4	5	4	2	3	4	4	7	6	7	6	7	6	7	7	7	6	7	7	8	3	3	3	3	3
176	434	2	2	2	2	3	1	4	5	1	1	4	5	5	5	5	1	1	4	5	3	3	1	5	3	4	1	3	9	8	7	9	8	8	8	9	9	9	9	9	9	4	4	3	4	4
177	445	2	4	6	3	3	2	3	4	3	2	4	4	4	4	4	2	2	4	3	3	3	3	4	3	3	2	3	9	9	9	9	9	9	9	9	9	9	9	9	9	4	4	4	4	4
178	145	1	3	3	4	3	2	4	4	2	2	5	4	4	4	4	2	2	4	4	3	2	4	4	3	4	2	3	7	7	7	7	7	7	7	6	8	7	7	7	9	3	3	3	3	3
179	530	1	4	7	4	4	3	5	4	4	4	3	4	4	4	4	4	1	4	4	2	1	5	4	3	3	2	3	7	7	6	6	7	8	7	7	8	7	8	8	9	4	4	3	4	4
180	330	2	4	7	3	3	3	4	4	2	3	4	5	4	4	5	2	4	4	4	3	2	4	4	3	3	2	3	6	7	8	7	7	6	6	6	7	7	6	7	8	3	3	3	3	3
181	373	1	5	7	4	4	4	3	3	4	4	2	3	3	3	3	3	3	2	2	2	4	2	4	2	3	3	3	6	6	5	5	6	6	5	6	5	6	6	6	9	3	3	3	3	3
182	308	1	3	4	3	4	2	5	5	2	2	4	4	5	5	4	2	2	5	4	4	2	4	4	3	4	4	3	9	9	8	6	8	8	7	9	8	8	8	8	9	3	4	3	3	4
183	549	1	4	6	4	4	3	4	4	3	2	2	4	4	4	4	4	2	4	4	2	4	3	4	2	3	2	3	7	8	7	7	7	7	7	7	7	7	8	7	9	3	3	3	3	3
184	262	1	2	2	2	3	3	4	4	4	1	3	4	3	3	4	2	4	5	4	2	5	3	5	3	3	4	3	6	6	6	7	7	7	7	9	7	9	7	7	9	3	3	3	4	4
185	391	2	3	4	1	3	4	4	4	4	2	3	3	3	3	2	4	4	2	1	1	4	5	4	1	3	5	3	7	5	6	6	6	6	6	7	7	7	7	7	9	3	3	3	3	3
186	335	1	4	5	4	4	5	3	3	5	3	2	2	3	2	3	3	2	3	4	1	4	2	5	2	2	4	3	8	8	8	8	8	8	8	9	7	8	5	9	9	4	4	3	4	4
187	676	1	2	2	2	3	3	3	4	3	3	4	5	5	4	3	3	2	4	4	2	4	3	4	3	3	3	3	5	6	5	5	5	6	5	9	7	6	6	5	9	3	3	3	3	3
188	528	1	3	4	3	4	1	4	3	4	5	1	4	3	4	1	5	3	1	1	1	1	5	5	1	1	5	3	2	7	5	4	7	7	3	4	5	5	4	6	9	3	3	3	4	4
189	420	1	4	6	3	4	4	2	3	4	4	3	4	4	4	4	4	2	3	4	1	4	4	4	3	3	4	3	6	5	7	7	7	7	7	6	7	7	7	7	9	3	3	3	3	3
190	420	2	3	4	3	4	4	2	4	4	3	2	4	4	4	4	3	3	4	2	3	4	3	2	2	4	4	3	6	8	7	7	6	5	5	7	7	6	7	6	9	3	3	3	4	3
191	425	2	3	4	3	3	2	3	4	2	3	5	5	4	5	3	2	1	5	4	4	2	2	4	3	4	2	3	6	5	6	7	6	8	7	9	9	8	8	8	9	3	3	3	3	3
192	190	1	4	6	3	3	5	5	5	5	5	5	5	5	5	5	5	3	5	5	5	5	5	5	5	5	5	5	9	9	9	9	9	9	9	9	9	9	9	9	9	4	4	4	4	4
193	449	2	2	2	2	3	3	3	4	3	3	4	4	3	3	3	3	3	3	3	4	4	3	4	5	4	3	3	7	7	7	7	6	7	6	7	6	8	8	7	9	3	3	3	3	3
194	290	2	2	1	1	4	4	4	4	2	2	3	4	4	4	3	3	4	2	3	3	4	3	4	3	2	2	3	8	8	7	6	6	7	7	6	8	7	8	8	9	4	4	3	4	4
195	426	1	2	2	3	4	4	1	2	4	4	1	3	4	3	4	3	4	3	4	1	3	4	3	3	3	3	3	6	6	6	6	6	6	6	7	6	7	7	6	9	3	3	3	3	3
196	218	1	4	4	2	4	3	4	3	3	3	3	3	3	3	3	3	2	3	2	1	2	2	4	2	2	3	3	7	6	6	4	4	4	4	5	4	4	4	4	4	3	3	2	3	3
197	252	1	3	2	2	4	4	4	4	3	2	4	4	4	4	4	2	2	4	4	3	3	2	4	4	4	2	3	8	7	8	7	7	8	7	8	8	8	8	8	9	4	4	3	4	4
198	283	2	3	1	2	3	2	4	4	2	2	4	4	4	4	4	2	2	4	4	2	2	3	4	3	3	2	3	7	7	6	7	7	7	7	7	7	7	7	7	8	2	3	3	3	3
199	318	2	3	1	1	2	2	4	5	2	2	4	5	4	5	4	2	2	4	5	4	2	3	4	4	4	2	4	7	8	6	7	7	7	7	7	7	7	7	7	9	3	3	3	3	3
200	741	2	2	1	1	2	3	3	3	4	4	4	4	4	4	4	4	3	3	3	2	5	4	4	2	3	4	3	5	5	5	5	5	5	5	4	5	5	5	5	5	3	3	3	3	3
201	547	1	3	2	3	4	2	4	2	2	4	1	4	4	2	2	5	4	1	1	4	5	5	5	5	2	4	3	9	9	9	9	9	9	9	5	9	9	9	9	9	4	4	3	4	4
202	104	2	2	2	2	3	2	2	2	2	2	5	5	2	2	2	2	1	2	2	1	2	2	2	2	2	2	2	2	2	2	3	2	3	2	2	2	3	2	2	2	2	2	2	2	2
203	427	1	4	6	3	4	2	4	4	2	2	4	5	4	5	4	2	2	4	4	4	2	3	4	4	5	2	3	9	9	9	9	9	9	9	9	9	8	9	8	9	4	4	3	4	4
204	1352	2	3	3	3	4	4	3	3	4	2	3	4	4	4	4	3	4	3	4	2	2	3	5	2	4	3	3	6	6	6	6	7	8	8	6	7	7	7	8	9	4	4	3	4	4
205	108	1	3	3	2	3	3	2	2	3	2	2	4	3	3	3	3	3	3	2	2	3	2	3	3	3	2	3	4	4	4	7	5	7	5	6	6	4	7	7	5	3	3	3	2	3
206	459	2	3	4	2	3	4	4	4	4	2	5	5	4	4	4	2	2	4	4	4	2	4	4	4	4	2	3	7	7	7	7	7	7	7	7	7	7	6	7	9	4	4	3	3	3
207	480	2	3	4	2	4	3	3	3	3	2	4	2	4	3	3	3	3	3	3	3	3	3	4	3	3	3	3	6	6	5	7	6	5	7	6	7	7	7	7	9	3	3	3	3	3
208	314	1	3	2	1	3	2	4	4	2	2	4	4	4	4	4	2	2	4	4	2	3	4	4	3	3	2	3	8	6	7	7	7	6	7	8	7	7	7	6	9	4	3	3	4	3
209	295	1	2	1	2	3	4	2	3	4	5	4	3	2	3	1	3	2	4	1	1	5	3	4	4	4	3	3	6	5	4	4	7	5	7	6	5	6	7	7	9	4	4	3	4	4
210	451	2	4	4	4	4	3	3	3	3	4	3	4	3	4	4	4	2	4	3	2	4	5	5	3	3	3	3	8	9	7	8	8	8	9	7	8	7	9	8	9	4	4	3	4	4
211	401	2	2	2	2	3	1	4	4	1	1	3	4	5	4	4	1	1	4	3	3	1	3	5	4	3	1	3	7	7	7	7	8	8	7	6	6	7	6	7	9	4	3	3	4	3
212	350	2	4	6	2	3	1	1	4	4	1	4	4	4	4	4	4	2	4	4	3	4	1	4	1	4	1	3	8	7	9	9	9	9	9	8	9	9	9	9	9	4	4	3	4	4
213	356	2	3	2	2	4	3	3	3	3	3	3	4	4	4	4	3	2	3	4	3	4	3	4	3	3	3	3	6	6	6	6	6	6	6	6	7	5	6	6	9	3	3	3	3	3
214	829	2	3	2	2	3	4	1	4	5	4	3	2	4	5	5	1	2	5	5	3	3	2	4	2	3	1	3	6	8	8	5	8	9	7	6	8	9	9	8	9	3	2	3	3	4
215	145	2	2	2	1	3	3	3	4	3	2	3	3	3	3	3	3	2	3	4	3	2	3	4	3	3	3	3	6	6	6	6	6	6	6	7	6	6	6	6	6	3	3	3	3	3
216	216	2	3	2	2	4	2	3	4	2	2	5	5	4	4	4	4	5	3	3	2	4	5	4	4	4	3	3	6	6	6	6	6	6	6	6	6	6	6	6	6	3	3	3	3	3
217	368	1	2	1	1	4	2	4	4	3	2	4	4	4	5	4	1	3	5	5	3	3	4	4	3	3	3	3	5	5	6	4	6	6	6	8	7	8	6	9	9	3	3	3	3	3
218	297	2	3	3	2	3	2	3	4	4	2	4	4	4	4	3	3	2	4	3	3	3	4	5	3	4	1	3	9	8	8	8	8	9	8	9	9	9	8	8	9	4	4	4	4	4
219	337	2	4	5	4	4	2	4	4	4	2	5	5	4	4	4	2	2	4	4	4	2	4	4	2	4	4	3	7	7	7	3	7	7	7	7	7	7	7	7	9	3	3	3	3	3
220	338	1	3	3	1	3	2	4	4	2	4	3	4	4	4	4	2	2	4	4	2	3	2	4	2	3	3	3	5	6	6	7	6	7	6	5	7	6	7	7	9	3	4	3	3	4
221	161	2	3	2	1	4	1	5	4	1	1	5	5	5	4	5	1	2	5	4	3	1	4	5	4	5	1	3	9	9	9	9	9	9	9	9	9	9	9	9	9	4	4	3	4	4
222	316	1	3	3	2	3	3	3	3	3	2	3	3	3	3	4	3	3	3	3	3	2	2	4	3	3	3	3	6	7	6	6	6	7	6	7	6	7	7	7	9	4	3	3	3	3
223	299	2	2	2	1	4	3	2	4	4	4	4	4	4	3	3	4	2	2	3	3	4	2	3	3	3	2	3	7	7	7	7	7	7	7	7	7	7	7	7	7	3	3	3	3	3
224	443	1	3	3	1	2	2	4	4	3	2	3	4	4	4	3	3	2	3	3	2	3	3	4	3	3	3	3	7	8	7	6	8	8	7	9	8	9	8	8	9	3	3	3	3	4
225	423	1	2	2	2	3	2	4	4	2	2	4	4	4	4	3	2	2	4	4	4	2	2	4	3	3	3	3	5	5	6	6	7	8	8	8	8	8	7	7	9	4	4	3	4	4
226	155	2	3	4	3	4	3	3	3	3	3	3	3	3	3	3	3	3	3	3	2	3	3	3	3	3	3	3	5	5	6	6	6	6	6	5	6	6	6	6	7	3	3	3	3	3
227	445	2	2	2	2	3	4	3	4	4	3	3	4	4	4	3	3	4	3	4	2	4	3	4	3	4	3	3	9	8	8	5	8	8	8	9	8	8	7	9	9	3	3	3	3	4
228	398	2	2	2	1	3	2	3	4	2	2	3	4	4	4	3	2	2	3	4	1	4	2	4	3	4	2	3	5	6	6	8	6	6	6	6	7	6	6	7	9	3	3	3	2	2
229	413	1	2	2	2	3	4	4	4	3	2	4	5	5	5	4	2	2	5	4	3	4	3	4	3	2	4	3	7	7	7	5	7	9	7	9	9	9	5	9	9	4	4	3	4	4
230	328	2	2	2	1	3	1	5	5	1	1	5	5	5	5	5	1	1	5	5	5	3	3	5	5	5	1	3	8	8	7	8	7	8	8	8	8	8	8	8	9	4	4	3	4	4
231	500	1	4	6	4	3	2	4	4	2	3	4	3	4	4	2	4	5	3	4	3	3	3	4	3	4	3	3	8	7	8	5	7	8	6	7	6	8	8	8	9	4	4	3	2	3
232	901	2	3	3	2	3	5	3	5	3	3	4	5	5	5	4	4	2	5	5	4	3	4	3	3	5	3	3	8	7	7	9	7	7	9	9	8	8	9	9	9	3	4	3	4	4
233	509	1	5	7	4	4	2	5	4	2	2	5	5	5	5	4	2	2	5	4	4	2	2	5	4	4	2	3	8	8	8	7	8	8	8	9	9	8	8	7	9	4	4	3	4	4
234	414	2	2	3	2	3	3	3	2	4	3	2	3	3	2	3	3	4	3	2	2	1	2	3	1	2	3	3	5	3	3	5	5	5	5	5	5	5	5	5	9	4	4	3	4	4
235	250	2	3	1	2	3	3	5	3	3	5	3	4	5	4	4	3	2	5	3	3	4	4	3	3	3	2	3	6	6	6	6	6	6	6	6	6	6	6	6	6	3	3	3	3	3
236	823	1	2	3	1	3	4	2	3	5	3	1	3	3	3	3	5	1	4	2	1	5	3	4	1	3	4	3	7	6	6	5	6	6	7	9	9	6	5	6	9	3	3	3	4	4
237	225	2	3	3	2	3	2	4	3	3	2	4	4	4	4	4	3	4	4	4	2	3	3	4	3	4	2	3	7	7	7	7	7	7	7	6	6	7	7	7	9	3	3	3	3	3
238	1764	1	4	3	2	3	3	4	4	2	3	3	5	5	4	5	3	2	5	4	2	1	5	5	5	5	4	3	9	9	7	8	9	8	8	9	8	8	8	8	9	4	4	3	4	4
239	211	2	2	1	1	3	4	5	4	2	2	5	3	3	3	3	2	2	5	3	4	2	2	4	3	4	2	3	5	6	5	6	6	6	6	6	6	5	6	6	9	3	3	3	3	3
240	291	2	2	2	2	3	3	4	4	3	2	3	4	4	4	4	3	3	4	4	4	2	3	4	4	4	2	3	7	7	6	7	6	7	7	7	7	7	7	7	9	3	3	3	3	3
241	272	1	1	1	1	2	2	5	2	3	2	4	1	3	2	2	3	1	3	3	3	5	3	5	3	3	3	3	5	7	5	9	7	9	9	9	7	9	9	9	9	4	4	3	4	4
242	631	1	4	5	3	3	2	3	2	3	3	2	4	4	4	3	2	4	4	4	2	4	2	3	4	4	2	3	6	7	7	7	7	5	7	8	7	6	8	6	9	4	3	3	3	3
243	442	1	2	1	1	3	3	3	3	2	2	3	4	4	4	3	4	4	4	4	3	3	3	3	3	3	2	3	5	6	5	5	5	5	6	5	5	6	6	7	9	3	3	3	3	3
244	244	2	3	3	1	3	3	3	3	3	3	3	4	3	4	3	3	3	4	3	3	3	3	4	3	3	3	3	5	5	5	5	5	5	5	5	5	5	5	5	5	3	3	3	3	3
245	321	2	2	1	2	3	3	2	4	3	1	5	5	4	5	4	2	3	5	4	3	3	3	5	3	3	2	3	7	7	5	5	7	7	8	7	7	7	7	8	9	3	3	3	3	3
246	241	1	2	1	2	3	3	3	3	4	2	5	4	3	4	4	3	3	4	4	3	3	3	4	3	3	3	3	7	7	6	6	7	7	6	7	7	7	7	7	9	3	3	3	3	4
247	332	2	2	1	1	4	2	3	4	3	2	3	4	4	4	2	3	3	4	3	2	4	4	4	3	3	4	3	8	8	7	7	7	7	8	7	7	8	9	8	9	4	4	3	4	3
248	508	2	2	1	2	3	2	4	4	3	2	4	4	4	4	4	3	4	4	3	3	3	4	4	3	3	3	3	7	6	5	7	7	7	7	7	7	7	6	7	9	4	4	3	3	3
249	304	2	3	3	2	4	4	3	2	5	2	1	4	5	4	2	4	4	2	2	1	5	4	5	1	2	4	3	7	7	8	5	7	7	8	7	7	7	7	8	9	3	3	3	3	3
250	228	1	3	2	2	4	3	3	4	3	4	5	5	4	4	3	2	3	3	4	3	3	3	4	3	3	2	3	5	5	5	5	7	7	5	7	9	7	5	7	9	4	4	3	3	3
251	537	2	2	1	1	3	3	3	3	3	2	3	4	3	3	3	3	4	3	3	3	3	3	4	3	3	3	3	6	6	6	6	7	8	6	7	8	9	7	7	9	4	4	4	4	4
252	298	2	3	4	3	4	5	3	2	5	4	3	2	3	3	2	5	3	3	1	1	5	4	3	1	1	2	3	5	3	3	5	7	7	6	7	8	7	6	7	8	3	3	3	3	3
253	85	2	3	1	2	3	5	5	5	5	5	5	5	5	5	5	5	5	5	5	5	5	5	5	5	5	5	5	9	9	9	9	9	9	9	9	9	9	9	9	9	4	4	4	4	4
254	343	1	4	4	3	4	4	5	4	4	2	4	3	4	4	4	4	4	2	3	3	4	2	4	2	4	2	3	8	6	5	7	7	6	7	5	6	6	7	8	9	4	3	3	4	4
255	214	2	3	4	4	3	1	5	5	1	1	5	5	5	5	2	4	4	4	4	4	1	5	5	5	5	1	3	7	9	8	9	9	9	9	9	9	9	9	9	9	4	4	3	4	4
256	257	2	3	4	4	3	3	5	5	3	3	4	5	5	5	5	1	1	5	4	1	1	2	5	3	5	3	3	9	9	6	8	7	9	7	9	9	9	9	6	9	4	4	3	4	4
257	256	1	3	5	2	4	3	3	3	4	2	3	5	3	4	3	4	3	3	3	3	4	3	4	3	3	3	3	8	7	5	5	8	7	6	8	7	7	6	7	9	3	3	3	2	3
258	609	2	3	5	3	3	2	4	4	2	2	5	5	3	3	2	3	2	4	3	2	5	2	2	1	3	2	3	8	7	7	5	7	5	5	9	7	7	7	7	9	4	4	3	4	4
259	939	1	5	7	4	4	2	4	4	2	4	4	5	4	4	4	3	2	4	4	2	3	2	5	2	4	2	3	7	7	8	5	8	7	6	7	9	9	8	9	9	4	3	3	4	4
260	297	2	3	3	2	4	4	3	4	3	4	3	4	4	4	4	3	2	4	3	2	2	3	4	3	3	2	3	6	7	7	7	5	7	7	7	8	8	6	8	9	3	3	3	4	4
261	362	2	4	6	4	3	1	4	4	1	1	4	3	4	4	4	1	2	4	4	4	2	3	4	4	4	1	3	5	7	6	6	7	6	6	7	7	6	6	7	6	3	3	3	3	3
262	246	2	3	4	2	3	2	4	4	2	2	4	3	4	4	4	2	3	4	4	4	2	2	4	4	3	2	3	8	7	9	9	9	9	9	9	9	9	9	9	9	4	4	3	4	3
263	587	1	4	6	4	4	4	4	4	4	2	4	4	4	4	4	4	2	4	3	4	2	4	5	3	3	4	3	9	8	8	9	8	9	8	9	9	9	8	9	9	4	4	3	4	4
264	363	1	2	1	2	4	3	3	4	3	4	4	4	4	4	3	4	4	2	3	3	2	5	2	4	4	4	3	8	8	5	8	8	8	8	8	8	8	8	8	9	4	4	3	4	4
265	1529	1	4	3	4	4	2	4	4	4	2	1	4	4	4	4	2	2	4	5	2	2	4	4	2	4	2	3	8	8	8	8	8	8	8	8	8	8	8	8	9	4	4	3	4	4
266	125	2	2	1	2	3	3	4	4	3	4	4	4	4	4	3	3	4	3	3	4	2	4	4	4	3	4	3	6	6	6	6	6	6	6	6	6	6	6	6	6	3	3	3	3	3
267	220	1	3	4	3	3	2	4	4	4	1	5	5	4	4	4	5	3	4	4	3	5	4	4	4	4	2	3	6	6	5	6	6	6	6	6	7	6	6	6	9	3	3	3	3	3
268	1192	2	4	7	4	4	4	4	3	4	3	2	4	4	4	3	2	3	4	3	2	4	3	4	1	2	3	3	8	8	8	7	8	8	8	8	8	8	8	9	9	3	3	3	3	3
269	255	1	2	2	2	3	1	4	3	1	4	4	5	4	5	5	5	3	4	5	3	3	3	5	4	5	1	3	8	7	7	7	7	7	7	5	6	6	7	7	9	2	3	3	3	3
270	415	2	3	2	2	3	4	5	4	4	1	2	4	4	5	2	5	3	1	1	2	2	4	4	2	2	3	3	7	4	4	2	6	6	5	9	8	5	7	6	9	2	3	3	3	2
271	159	2	2	1	1	3	3	4	4	3	3	5	5	4	4	4	4	1	4	4	3	4	4	4	4	4	3	3	7	7	7	7	7	7	7	8	7	7	8	7	7	3	3	3	3	3
272	77	1	1	1	1	3	5	5	5	5	5	5	5	5	5	5	5	5	5	5	5	5	5	5	5	5	5	5	9	9	9	9	9	9	9	9	9	9	9	9	9	4	4	4	4	4
273	326	2	2	2	2	2	2	5	5	1	1	5	5	5	5	4	2	2	5	5	2	2	4	5	4	4	1	3	9	8	8	9	8	9	9	9	8	9	9	9	9	4	4	3	4	4
274	171	2	2	1	1	3	1	5	5	1	1	5	5	5	5	5	1	1	5	5	5	1	1	5	5	5	1	3	8	7	7	7	7	7	7	7	7	7	7	7	9	3	3	3	3	3
275	235	2	2	1	1	3	2	4	5	2	3	5	5	4	5	5	3	2	4	5	4	2	4	4	5	4	4	3	9	8	8	7	9	8	7	6	9	7	7	7	9	4	4	3	4	4
276	226	2	2	1	1	3	3	3	4	3	3	4	4	4	4	3	4	2	3	3	4	3	2	3	3	4	2	3	5	6	6	6	6	5	5	5	6	5	6	5	9	3	3	3	3	3
277	202	1	2	1	1	3	2	4	4	2	2	4	4	4	4	4	4	4	4	4	4	4	3	4	4	4	2	3	5	5	5	5	5	5	5	5	5	5	5	5	9	3	3	3	3	3
278	209	2	2	1	2	3	4	5	2	4	4	5	5	5	5	4	4	5	4	2	2	4	3	4	2	4	5	3	7	6	5	6	6	6	6	7	6	6	6	6	6	3	3	3	3	3
279	1995	1	2	1	1	3	3	3	3	3	3	3	3	3	3	3	3	3	3	3	3	3	3	3	3	3	3	3	7	7	7	7	7	7	7	7	7	7	7	7	7	4	4	3	4	4
280	821	2	3	4	4	3	4	4	4	3	1	3	4	4	3	2	2	2	4	3	2	2	3	5	3	3	2	3	7	7	7	5	7	7	7	7	7	6	6	8	9	4	4	3	4	4
281	318	2	3	3	3	2	2	5	5	2	2	5	5	5	5	4	4	1	5	5	5	2	2	5	5	4	2	3	9	9	8	9	7	7	9	7	9	7	7	7	9	4	4	3	4	4
282	305	2	2	1	1	3	1	5	4	1	1	5	5	5	5	4	2	4	4	4	5	2	5	5	5	4	2	3	6	7	6	3	7	6	9	3	5	7	9	9	9	4	4	3	4	4
283	396	2	3	1	2	3	3	3	3	3	3	4	4	3	4	3	3	3	3	3	3	3	3	3	3	3	2	3	5	6	5	5	5	6	6	6	6	6	6	6	9	3	3	3	3	3
284	636	2	4	6	2	3	3	4	3	2	2	2	4	4	4	3	3	2	5	4	2	4	4	4	2	4	2	3	4	6	7	7	7	8	7	6	7	7	8	8	9	4	4	3	4	4
285	369	2	3	3	2	3	4	2	3	5	3	2	3	3	3	4	3	4	2	2	1	5	3	5	2	3	3	3	8	8	8	7	8	7	8	8	9	9	9	9	9	4	4	3	4	4
286	274	2	3	4	3	4	5	2	4	4	3	3	5	3	4	3	4	4	3	3	2	5	4	3	2	3	4	3	8	7	5	5	7	7	7	7	8	7	8	8	9	3	3	3	4	4
287	320	2	3	2	3	4	4	3	3	4	2	2	4	3	3	4	3	4	3	2	3	4	3	2	4	3	2	3	4	6	5	3	4	4	4	4	4	4	4	5	9	2	2	3	2	2
288	362	2	3	3	3	4	3	3	4	3	2	4	3	3	4	2	3	4	4	4	3	3	3	4	3	3	3	3	8	9	7	5	7	9	8	8	9	9	9	8	9	4	4	3	3	3
289	349	1	3	2	3	3	3	4	3	4	3	3	4	4	3	2	4	2	4	4	1	5	4	4	3	3	4	3	6	7	6	7	6	5	7	6	6	7	7	8	9	3	3	3	3	3
290	333	2	3	3	2	3	3	2	3	3	3	4	3	3	3	2	3	3	3	2	5	5	3	4	2	2	3	3	6	6	8	5	7	7	6	7	6	5	6	9	9	3	3	3	3	3
291	492	1	4	6	3	3	3	4	4	4	1	5	5	4	4	4	2	4	4	4	2	2	4	4	2	4	4	3	7	7	6	8	8	8	8	7	7	8	7	7	9	4	4	3	4	4
292	292	1	3	4	3	2	4	4	4	4	3	3	3	4	4	3	3	3	3	4	2	4	3	4	2	3	3	3	8	9	9	9	9	9	9	9	9	9	9	8	9	4	4	3	4	3
293	723	1	3	2	2	4	3	4	4	3	3	2	4	4	4	2	3	3	4	3	2	4	3	3	3	2	3	3	8	6	7	5	6	8	6	7	8	7	9	7	9	4	4	3	4	4
294	246	2	3	4	3	2	3	3	4	4	2	3	4	4	4	3	4	4	3	3	2	4	4	4	2	3	4	3	5	7	5	5	7	5	5	7	5	5	5	5	5	3	3	3	3	3
295	210	2	4	4	3	3	4	5	5	3	4	4	4	4	5	5	3	2	4	4	3	2	4	4	4	4	4	4	8	8	7	7	7	8	7	8	7	8	7	7	7	4	4	4	4	4
296	333	2	3	5	3	3	4	4	2	3	3	2	2	3	4	2	5	4	1	2	2	4	3	4	3	4	3	3	5	5	3	4	4	5	6	5	5	5	7	7	9	2	2	3	3	3
297	445	1	3	4	3	3	2	4	3	2	4	4	4	4	4	2	5	2	5	5	2	5	3	5	3	2	2	3	7	5	7	7	7	7	7	9	7	1	7	7	7	4	4	3	4	4
298	354	1	3	4	3	3	3	3	4	2	3	5	3	3	5	3	3	2	5	5	3	3	3	5	3	3	3	3	7	7	9	9	9	9	9	9	9	6	9	9	9	4	4	3	4	4
299	504	1	4	5	3	3	4	3	3	4	3	4	4	4	5	3	4	2	4	4	2	5	2	4	2	3	2	3	9	9	8	8	8	7	8	7	8	9	8	8	9	4	4	3	4	4
300	244	2	3	5	3	3	4	3	3	4	1	3	3	3	4	2	5	4	4	4	1	5	4	4	2	2	2	3	6	4	7	7	6	6	7	6	7	6	5	6	9	3	3	3	3	3
301	170	1	3	5	3	4	2	2	2	3	3	2	1	2	2	3	3	2	2	2	1	2	2	2	2	3	2	3	5	6	7	6	7	7	7	6	6	7	7	6	7	3	3	3	3	3
302	364	1	3	4	4	3	4	5	4	4	5	5	5	5	5	4	4	4	4	4	4	4	4	4	4	4	4	3	9	9	9	9	9	9	9	8	9	9	9	9	9	4	4	3	4	4
303	367	1	3	5	3	2	3	4	4	3	2	4	3	3	3	3	3	3	3	3	3	4	3	4	3	3	2	3	5	6	4	4	5	6	6	7	6	6	6	7	9	3	3	3	3	4
304	159	1	4	5	3	2	5	3	3	5	3	2	3	3	3	1	5	5	3	3	1	3	3	3	4	1	3	3	8	8	8	6	8	8	6	8	8	8	7	8	6	3	3	3	3	3
305	243	2	2	2	3	3	3	3	3	3	2	4	4	4	4	3	3	2	4	3	4	3	3	4	3	4	3	3	9	9	9	9	9	9	9	9	9	9	9	9	9	4	4	3	4	4
306	236	2	2	3	3	2	2	4	4	4	2	5	3	4	4	3	4	2	4	3	2	3	3	4	2	3	3	3	8	8	7	6	7	6	6	8	7	6	6	8	9	3	3	3	3	3
307	466	2	3	2	3	3	4	3	3	4	2	3	4	4	4	2	4	4	2	3	4	2	3	4	4	2	2	3	6	8	7	6	7	8	6	8	8	8	7	8	9	4	4	3	4	4
308	410	2	2	2	3	3	4	2	3	4	4	3	2	3	2	2	4	3	3	2	2	4	3	4	4	3	2	3	5	5	5	7	5	7	7	7	6	7	7	8	7	3	3	3	3	3
309	2676	2	4	5	4	3	2	4	4	2	2	5	5	4	4	4	2	1	5	4	3	1	3	5	3	4	1	3	7	8	8	8	7	7	8	7	7	8	7	9	9	4	3	3	3	3
310	2495	1	3	4	3	2	3	5	5	2	1	5	4	5	4	3	3	1	5	3	4	1	1	4	4	4	2	3	1	8	6	7	8	7	7	8	8	8	8	9	9	4	4	3	4	4
311	606	1	3	3	3	4	2	3	4	3	4	4	4	4	4	4	2	2	5	4	3	4	2	4	1	4	2	3	6	7	5	7	6	7	6	6	7	8	8	7	9	3	3	3	3	4
312	424	2	3	3	3	3	4	4	4	4	1	2	3	3	4	2	4	1	5	1	2	2	1	5	3	3	3	3	6	7	6	5	7	6	7	5	6	6	7	8	9	3	4	3	3	3
313	328	2	2	1	1	3	2	4	4	2	3	4	4	4	4	3	3	2	3	4	3	3	2	4	3	3	3	3	6	6	5	6	4	5	6	5	5	6	6	6	9	3	3	3	4	4
314	646	2	4	5	3	3	4	2	5	4	2	3	4	3	4	2	3	2	3	3	3	3	4	4	3	2	2	3	6	6	6	6	6	7	7	8	7	6	8	7	9	4	3	3	3	4
315	213	1	3	3	4	4	3	2	3	4	5	2	3	3	4	3	1	2	5	5	2	5	4	5	2	3	4	3	6	5	7	7	7	6	7	4	7	7	5	6	9	3	3	3	2	3
316	150	2	3	4	3	3	3	3	4	3	4	3	3	4	4	4	3	2	3	3	3	4	4	5	3	3	3	3	7	7	7	8	8	7	7	5	7	6	7	7	9	3	3	3	3	3
317	177	1	2	1	2	3	3	3	4	3	3	3	3	2	4	3	3	2	3	3	3	3	3	3	3	3	2	3	5	3	4	4	4	5	5	5	4	4	4	5	5	2	2	2	2	2
318	235	2	2	1	1	3	3	4	2	4	4	4	3	4	3	4	4	2	4	3	3	4	3	3	2	3	3	3	7	8	7	3	5	5	3	5	7	5	5	5	9	2	3	3	3	2
319	259	2	4	4	3	3	3	4	3	4	4	4	3	4	4	3	3	3	3	3	3	3	3	3	3	3	4	3	8	7	8	8	7	8	8	8	7	7	7	8	9	4	4	3	4	4
320	440	1	4	7	4	2	4	4	3	4	2	5	5	5	5	3	3	1	5	4	2	2	3	5	2	3	4	3	7	9	9	5	9	9	9	7	7	7	9	9	9	4	4	3	4	4
321	337	2	2	1	1	3	3	3	4	4	4	3	5	3	4	3	4	4	3	3	2	4	3	4	3	2	3	3	6	6	6	5	7	5	3	5	7	5	6	7	9	3	3	3	3	3
322	148	2	2	2	2	3	3	2	2	3	3	3	4	3	3	3	3	3	3	3	3	3	2	3	2	3	3	3	5	6	4	6	6	5	6	5	6	5	5	6	5	2	2	3	2	2
323	103	2	2	1	2	4	3	3	3	3	3	3	3	3	3	3	3	2	3	3	3	3	3	2	3	3	3	3	6	6	6	6	6	6	6	6	6	6	6	6	6	2	2	2	3	3
324	167	2	1	1	1	3	4	3	2	4	4	4	5	4	4	4	3	1	4	3	1	5	2	3	2	2	2	3	7	8	7	9	6	7	8	8	7	6	8	8	9	3	3	3	3	3
325	365	1	4	7	4	4	3	4	4	3	3	4	4	4	4	4	3	3	4	4	4	3	3	4	4	3	3	3	8	8	8	8	8	8	8	8	8	8	8	8	9	4	4	4	4	4
326	266	1	3	3	3	3	4	3	2	4	3	4	4	4	4	3	4	2	4	5	4	4	4	4	3	3	2	3	6	8	8	8	8	6	6	8	6	7	7	7	9	4	4	3	3	4
327	587	2	3	4	4	4	3	3	2	4	2	3	4	4	3	3	4	4	3	3	2	5	3	4	2	3	3	3	5	7	6	5	6	6	7	6	6	7	7	7	9	3	3	3	2	3
328	613	1	4	3	4	4	4	3	3	3	2	2	4	3	4	3	2	3	3	3	3	4	3	4	2	3	3	3	7	7	7	5	7	7	7	7	7	7	7	8	9	3	2	3	2	3
329	302	1	2	1	2	4	2	4	5	2	2	4	5	4	5	4	1	1	5	4	3	3	3	4	4	4	2	3	7	8	7	5	7	7	7	7	7	7	8	8	9	4	4	3	4	4
330	197	2	2	1	1	3	1	5	5	1	1	5	5	5	5	5	1	1	5	5	5	1	1	5	1	5	1	3	7	8	8	8	8	8	8	8	8	8	8	8	8	4	4	3	4	4
331	1376	1	2	1	2	4	4	4	3	5	3	3	4	5	4	3	5	3	3	3	3	3	3	4	4	2	3	3	6	6	6	6	5	5	5	5	6	6	6	6	5	3	3	3	3	3
332	364	2	2	1	3	4	2	4	5	2	4	3	4	4	3	4	2	4	4	3	3	3	4	4	3	3	2	3	8	8	8	3	7	8	8	8	7	7	8	8	9	3	3	3	3	3
333	219	2	2	1	1	3	4	3	4	4	4	1	3	3	3	2	3	2	4	2	1	2	4	2	3	2	4	3	3	3	3	3	5	5	3	6	6	6	5	3	9	3	3	3	3	2
334	234	2	3	3	2	3	5	2	2	5	2	2	4	2	2	2	4	4	2	1	2	5	5	5	2	5	5	3	8	8	9	8	9	8	8	9	8	7	8	8	8	4	4	3	4	4
335	464	2	2	2	2	2	3	4	4	3	2	4	4	4	4	3	3	3	3	3	3	3	3	4	4	3	3	3	5	7	7	7	9	7	7	7	9	9	9	7	9	3	3	3	3	3
336	232	1	3	4	3	3	3	4	2	4	4	3	2	3	3	3	3	3	4	4	2	5	4	5	3	3	4	3	6	6	7	7	7	7	7	6	7	7	7	7	9	3	3	3	3	3
337	100	2	3	3	2	3	4	4	3	4	4	5	4	4	3	4	4	2	4	3	2	4	4	4	3	4	4	4	7	7	6	7	6	7	7	7	6	5	6	6	7	3	3	3	3	3
338	144	2	1	1	1	3	2	4	4	2	2	3	5	4	4	4	2	2	4	4	4	3	4	4	4	4	2	3	7	7	7	7	7	7	7	7	7	7	7	7	9	3	3	3	3	3
339	792	2	4	6	3	4	2	5	4	2	3	4	4	4	4	4	3	4	4	2	2	4	3	4	2	3	2	3	6	7	6	4	8	6	6	5	5	6	5	7	9	3	3	3	3	3
340	156	2	2	1	1	3	3	2	3	3	3	4	4	4	4	4	1	1	5	5	3	3	4	4	3	4	2	3	7	8	7	6	7	5	8	5	7	6	8	6	9	4	4	4	4	4
341	181	2	3	2	2	3	3	4	4	3	2	5	4	4	4	3	4	5	2	4	4	3	5	4	4	3	3	3	6	5	5	5	5	5	5	5	5	5	5	5	9	3	3	3	3	3
342	338	1	4	5	4	4	4	4	4	2	2	2	3	4	3	4	3	3	3	3	2	4	4	3	2	2	4	3	7	7	6	5	6	6	6	7	6	5	6	6	9	3	3	3	3	3
343	515	2	3	2	2	3	2	4	3	2	1	5	4	4	4	4	4	3	4	2	3	4	4	4	2	4	2	3	7	7	7	7	7	6	7	5	6	6	7	8	9	3	3	3	3	3
344	764	2	5	7	3	2	2	4	4	3	2	4	5	4	4	4	2	3	5	3	2	3	2	4	2	4	2	3	7	7	6	7	6	7	5	7	7	7	7	6	9	3	3	3	3	3
345	381	2	3	4	3	3	2	3	4	2	2	4	4	4	3	4	3	4	3	4	3	3	3	4	3	4	2	3	9	9	9	9	8	9	9	8	9	9	9	9	9	4	4	3	4	4
346	639	2	2	1	2	3	1	5	4	1	5	4	5	5	4	4	1	1	5	2	4	5	5	5	1	5	5	3	7	7	8	8	9	9	7	7	9	5	7	8	7	4	4	3	4	4
347	369	2	3	1	2	3	5	5	4	5	4	4	4	4	5	3	5	3	5	3	1	5	5	4	3	3	5	3	6	6	6	7	8	8	8	8	6	8	8	9	9	4	4	3	4	4
348	243	2	2	1	1	3	3	3	3	3	3	3	4	3	4	4	3	2	3	4	3	3	3	4	3	3	3	3	7	7	7	6	7	6	7	7	7	6	6	7	6	3	4	3	3	4
349	431	2	2	1	2	3	4	2	3	4	2	3	4	2	3	2	4	2	3	1	3	4	2	4	2	1	2	3	3	5	7	5	5	7	7	6	5	7	7	7	9	3	3	3	3	3
350	394	2	2	2	2	3	4	3	3	4	4	4	4	3	4	4	4	3	4	4	4	5	2	4	3	4	3	4	7	6	7	7	6	7	6	5	7	6	7	6	9	3	3	3	3	3
351	378	1	2	1	1	3	3	2	3	2	3	3	4	3	4	3	3	4	3	3	3	3	2	3	2	3	3	3	5	5	7	4	7	7	5	7	7	8	5	7	9	3	3	3	3	3
352	290	1	2	1	2	4	2	4	4	2	2	4	5	4	5	4	2	2	4	4	3	3	3	4	3	4	2	3	7	8	7	7	7	7	8	6	7	7	8	8	9	4	4	3	3	3
353	101	2	1	1	1	1	5	5	5	5	5	5	5	5	5	5	5	5	5	5	5	5	5	5	5	5	5	5	9	9	9	9	9	9	9	9	9	9	9	9	9	4	4	4	4	4
354	600	1	3	4	2	3	3	4	3	4	4	5	3	4	3	3	2	3	4	2	2	5	4	4	4	2	2	3	8	6	7	7	7	6	6	6	7	8	7	7	9	3	3	3	4	4
355	1124	2	3	4	3	3	2	4	4	4	2	4	4	4	4	2	4	2	4	1	1	5	3	4	3	3	2	3	7	8	6	6	7	7	8	6	9	7	7	8	9	3	3	3	3	4
356	316	1	2	1	2	3	1	5	5	1	1	5	2	3	3	3	3	3	3	1	1	5	1	5	1	3	5	3	4	5	5	5	9	9	9	8	9	9	5	8	9	2	3	3	2	3
357	686	1	3	3	2	4	4	4	4	3	2	2	4	2	4	4	4	2	4	3	2	4	3	4	2	3	3	3	6	7	7	6	7	7	8	8	7	8	7	7	9	3	3	3	3	3
358	131	1	3	3	3	2	4	4	4	4	4	4	4	4	4	4	4	4	4	4	4	4	4	4	4	4	4	4	5	5	5	5	5	5	5	5	5	5	5	5	5	3	3	3	3	3
359	254	2	2	1	1	3	1	5	4	1	2	5	5	5	4	5	3	4	3	3	4	2	3	5	4	5	2	3	7	7	7	5	9	7	8	7	7	7	7	7	7	4	4	3	4	4
360	495	2	4	7	3	2	3	4	5	2	1	4	5	4	5	3	1	2	4	4	3	4	3	4	2	3	3	3	8	8	8	7	8	9	9	9	8	9	6	9	9	4	4	3	4	4
361	478	2	2	2	2	3	3	3	4	4	2	3	4	4	4	2	2	4	2	3	2	3	3	3	4	2	3	3	6	7	5	6	6	5	6	6	6	7	7	8	9	3	3	3	3	3
362	250	2	4	7	3	3	2	2	3	3	4	3	4	4	3	3	2	2	4	4	3	3	3	4	3	2	2	3	5	6	5	7	7	6	7	8	6	6	6	7	9	3	3	3	3	3
363	289	2	2	1	2	3	4	2	3	3	2	3	3	3	3	3	3	2	2	2	2	4	3	4	3	3	3	3	5	4	5	6	5	6	6	4	6	6	6	5	9	3	3	3	3	3
364	352	2	3	3	3	3	4	4	3	4	4	5	4	4	4	3	4	4	4	4	3	3	4	4	4	3	3	3	5	5	6	7	6	6	6	6	7	6	7	7	9	4	4	3	4	4
365	259	1	2	1	2	4	5	3	3	5	5	3	4	3	3	1	5	4	3	2	1	5	3	1	1	1	4	3	3	5	5	1	7	7	1	3	5	5	5	5	9	3	3	3	2	3
366	432	2	3	4	3	3	2	3	5	4	2	2	5	4	5	3	2	3	4	2	4	3	1	5	3	2	2	3	8	8	7	8	8	8	9	8	7	8	9	9	9	3	3	3	3	4
367	397	2	2	2	1	3	3	3	3	3	3	3	3	3	3	3	3	3	3	3	3	3	3	3	3	3	3	3	7	7	7	7	7	7	6	7	7	7	7	7	6	3	3	3	3	3
368	316	2	2	2	2	3	4	4	2	4	4	3	4	4	4	4	4	3	2	2	3	3	3	4	4	3	3	3	8	7	6	6	6	7	7	6	6	5	6	7	9	3	3	3	3	3
369	75	1	2	1	2	4	3	4	4	3	4	4	4	4	4	4	4	4	4	4	4	4	4	4	4	3	4	3	6	7	6	5	7	6	6	7	6	5	5	6	5	3	3	3	3	2
370	82	2	3	3	1	4	3	4	4	4	4	4	4	3	3	4	4	4	3	3	3	3	3	3	4	4	3	4	6	5	6	7	6	5	8	6	5	6	7	7	9	3	3	3	3	3
371	640	2	4	5	2	2	4	4	3	3	2	2	4	4	4	4	2	2	4	4	1	4	3	4	2	3	2	3	5	5	6	4	6	7	7	8	9	6	7	8	9	4	4	4	3	3
372	399	2	3	3	3	3	3	3	4	3	2	2	4	4	4	3	2	2	4	3	2	4	3	4	3	4	2	3	6	7	6	6	7	6	7	6	6	7	7	7	8	3	3	3	4	4
373	1757	2	2	1	1	3	2	5	4	2	3	4	5	5	5	5	2	3	5	5	3	2	3	5	3	4	2	3	8	8	9	8	8	8	8	8	8	7	8	8	8	4	4	4	4	4
374	374	2	3	2	2	3	4	3	3	3	3	4	4	3	3	3	4	4	3	3	3	3	3	4	3	3	3	3	6	5	5	5	5	5	6	5	5	5	6	6	9	3	3	3	3	3
375	345	1	2	2	2	3	4	2	4	4	2	2	4	4	4	2	4	4	2	2	1	4	2	4	2	3	2	3	7	8	7	7	7	7	7	9	7	8	8	7	9	3	3	3	3	3
376	219	2	2	2	2	3	2	3	4	2	2	4	4	4	5	4	2	2	4	4	5	2	2	4	4	4	2	3	6	7	7	7	7	6	7	7	7	6	7	7	9	3	3	3	3	3
377	448	2	3	4	2	3	3	3	4	3	4	4	4	3	4	3	3	3	4	4	3	3	3	3	4	3	1	3	7	6	6	6	7	6	7	6	6	6	7	7	9	3	3	3	2	4
378	202	2	3	3	2	3	5	5	5	5	5	4	5	5	5	5	5	4	5	5	4	5	2	5	5	5	1	5	9	9	9	9	9	9	9	9	9	9	9	9	9	4	4	3	4	4
379	517	1	4	7	3	2	2	4	4	3	3	3	4	4	4	4	3	2	4	4	3	3	4	3	3	4	2	3	5	6	6	5	6	6	5	5	5	6	6	6	5	3	3	3	3	3
380	132	1	2	2	1	4	4	4	3	3	4	4	4	4	4	3	4	4	4	3	4	4	4	3	4	4	4	4	5	7	7	6	6	6	7	7	7	7	7	6	7	3	3	4	3	3
381	694	2	4	5	2	3	3	4	4	3	3	3	4	3	4	3	3	2	3	3	3	3	3	4	3	3	3	3	8	8	8	6	8	8	6	7	8	7	7	7	9	4	3	3	3	4
382	444	1	4	5	2	3	4	2	3	4	3	4	4	3	3	2	4	4	2	2	2	4	3	4	2	2	3	3	8	8	7	7	7	8	7	8	8	7	7	7	8	4	4	3	4	4
383	313	2	4	6	3	3	3	3	3	3	3	3	4	4	4	3	3	2	4	3	3	3	3	4	3	3	3	3	6	5	5	5	6	6	6	5	6	5	6	6	9	2	3	3	3	3
384	101	2	2	1	2	3	5	4	4	5	5	4	4	5	4	5	4	4	5	4	4	4	5	4	3	5	5	5	6	7	7	7	6	8	8	7	8	7	8	8	8	3	4	3	3	3
385	435	2	4	7	2	3	2	3	3	1	2	3	3	4	3	3	1	1	5	4	2	3	2	4	4	3	4	3	6	6	5	5	5	7	6	6	6	7	8	6	9	4	3	3	3	3
386	161	2	3	3	2	3	4	3	3	3	4	4	4	3	4	4	3	4	3	2	3	3	3	3	3	4	3	3	5	6	6	6	6	5	5	6	7	6	6	6	6	4	4	3	3	4
387	311	1	3	3	3	3	2	5	4	2	1	4	5	5	5	4	2	2	5	4	1	2	2	4	2	3	2	3	8	8	8	6	8	8	8	8	9	8	7	8	9	4	4	3	4	4
388	260	2	2	2	2	3	1	5	5	2	2	5	2	3	2	1	4	4	5	1	1	5	5	5	2	3	2	3	5	5	8	5	6	8	6	8	8	8	9	9	9	4	4	3	3	2
389	477	1	4	5	2	3	2	4	4	3	4	5	5	4	4	4	2	1	5	4	3	3	4	4	4	4	2	3	5	7	7	6	7	8	7	9	8	8	7	7	9	3	3	3	3	3
390	398	2	3	5	3	3	3	4	4	4	2	3	5	5	5	3	4	4	2	3	2	3	4	4	2	3	3	3	8	7	7	7	7	8	8	9	8	8	8	7	8	4	4	3	3	4
391	285	2	2	3	3	2	2	4	5	2	2	5	5	4	5	2	3	2	4	4	3	3	4	4	4	3	2	3	5	5	5	6	5	5	6	5	6	6	7	5	9	4	3	3	4	4
392	132	2	2	1	1	3	4	3	4	4	3	5	3	4	4	4	4	3	3	3	2	3	4	3	2	4	2	4	6	6	6	6	5	6	6	7	6	6	7	7	7	3	3	3	3	3
393	113	2	2	2	2	3	3	3	4	3	2	4	4	3	4	3	3	2	3	3	3	4	4	3	3	3	3	3	5	5	5	5	5	5	5	5	5	5	5	5	5	3	3	3	3	3
394	150	2	1	1	1	3	3	5	5	2	1	5	5	5	5	4	4	3	3	1	4	3	3	5	2	4	4	3	9	9	9	9	9	8	9	9	9	9	9	9	9	4	4	3	4	4
395	353	2	2	1	1	3	2	2	3	2	1	3	3	4	4	4	2	4	4	3	2	5	2	4	2	4	2	3	6	5	7	8	9	8	8	9	9	8	8	8	9	4	4	3	4	4
396	294	2	3	2	2	3	3	4	3	4	4	4	4	4	4	3	3	2	4	3	2	3	3	4	3	3	2	3	5	5	5	5	5	5	5	5	7	5	5	5	9	3	3	3	3	3
397	261	2	2	1	1	3	2	4	4	2	2	3	3	3	4	4	4	4	3	3	1	5	3	4	2	3	2	3	6	6	6	6	6	6	6	6	7	6	6	6	9	3	3	3	3	3
398	712	2	2	1	1	3	1	5	5	1	3	5	5	5	5	4	1	1	5	4	5	3	3	5	5	4	1	3	9	6	9	8	9	9	9	9	9	7	9	9	9	4	4	3	4	4
399	389	1	4	4	2	3	3	4	3	3	3	3	4	3	3	2	4	3	3	2	2	4	3	3	3	2	3	3	5	6	5	5	7	7	7	7	8	7	6	8	9	3	3	3	3	4
400	262	2	2	2	1	3	4	4	4	4	2	2	5	5	5	4	4	3	4	2	2	3	4	4	2	3	3	3	6	6	6	7	8	8	7	6	8	8	7	7	9	4	4	3	4	4
401	256	1	2	1	1	3	1	5	5	1	1	5	5	5	5	4	4	2	5	4	3	4	3	5	4	4	1	3	8	8	7	9	8	9	9	8	8	9	9	9	9	4	4	3	4	4
402	1146	1	2	1	1	3	3	3	4	3	2	3	4	4	4	2	2	3	5	4	2	3	3	4	3	4	3	3	7	6	7	6	6	5	5	6	5	5	6	7	9	3	3	3	3	3
403	310	1	3	3	3	3	2	3	3	3	2	4	3	3	4	2	3	3	4	3	3	2	5	3	3	2	3	3	6	5	5	7	6	7	7	4	8	7	7	7	9	3	3	3	3	3
404	264	1	2	2	2	3	3	4	3	3	1	5	1	1	2	1	5	4	5	2	1	5	3	5	5	1	2	3	5	6	5	5	5	2	5	4	1	2	2	4	9	3	3	3	3	3
405	370	1	3	2	3	3	4	3	3	4	4	4	3	2	2	1	4	4	2	2	2	5	3	3	1	2	4	3	6	6	6	5	5	4	5	4	5	6	4	5	6	3	2	3	3	2
406	295	1	3	4	3	3	4	2	4	4	2	2	3	3	3	2	3	3	3	2	2	3	2	4	1	2	2	3	4	4	3	5	5	5	6	5	5	5	6	6	9	3	3	3	3	3
407	158	2	2	1	1	3	3	4	4	3	2	4	4	4	4	4	4	4	3	2	3	4	2	3	3	4	4	3	5	6	6	6	6	6	6	6	6	6	6	5	9	3	3	3	3	3
408	342	2	2	2	2	3	3	3	3	3	2	2	4	3	3	3	2	2	5	4	2	4	3	5	3	4	2	3	7	7	6	7	7	7	7	7	7	7	7	7	9	3	3	3	3	4
409	505	2	3	3	3	3	2	3	3	3	3	2	3	3	3	2	3	3	2	3	2	3	3	3	2	3	3	3	6	6	5	5	5	5	5	7	6	6	5	6	9	3	3	3	2	2
410	2714	2	1	1	1	3	2	4	5	2	2	5	5	4	5	4	2	2	4	5	4	3	3	4	4	4	2	3	7	7	6	6	6	6	7	6	7	6	7	6	9	4	4	3	4	4
411	1582	2	3	5	3	3	3	3	3	4	2	2	3	4	3	4	3	2	4	4	2	4	3	5	2	4	2	3	6	6	7	6	7	7	7	6	7	7	7	7	8	4	4	3	3	4
412	1440	2	2	1	1	2	3	4	4	3	3	4	4	3	4	4	3	3	4	2	2	3	3	4	2	4	3	3	5	6	5	3	5	5	5	5	6	7	5	6	9	3	2	3	3	3
413	344	2	3	5	3	3	2	4	3	4	2	4	4	4	4	3	4	2	2	3	4	4	3	4	4	3	2	3	6	6	7	7	6	7	7	6	6	6	7	7	9	3	3	3	3	3
414	375	2	2	1	1	3	3	4	4	3	3	4	4	4	4	3	4	5	2	3	3	5	3	3	2	4	4	3	5	5	6	6	6	6	6	7	7	5	6	6	9	3	3	3	3	3
415	350	1	4	4	2	3	2	4	3	2	1	4	3	3	3	3	2	2	4	4	4	2	3	5	4	3	4	3	8	8	8	8	9	9	8	9	9	8	7	8	9	4	4	3	4	4
416	152	1	3	3	3	3	2	4	3	2	3	4	5	4	5	4	4	4	4	4	2	5	5	3	3	4	2	3	5	5	5	7	5	7	7	5	6	7	8	7	8	3	3	3	3	3
417	3550	1	2	1	2	4	2	5	5	4	1	5	4	5	5	4	1	2	4	5	3	3	3	5	4	5	1	3	9	9	9	9	9	9	9	8	9	8	9	9	9	4	4	3	4	4
418	484	2	3	4	3	4	2	5	4	2	3	5	5	5	5	5	3	3	4	4	3	3	4	4	4	4	3	3	7	7	8	8	8	8	8	7	9	8	9	8	9	4	4	3	4	4
419	715	1	2	2	2	4	2	3	3	4	2	4	4	4	4	2	3	2	4	3	3	4	4	4	2	3	2	3	5	6	4	4	7	5	4	6	5	6	6	6	9	3	3	3	2	2
420	402	2	2	2	2	4	4	1	1	4	1	2	1	1	4	1	2	2	3	1	1	4	3	4	5	3	3	3	5	5	5	5	5	5	5	5	5	5	5	5	5	4	4	4	4	4
421	538	2	4	7	3	4	4	3	3	4	3	1	4	4	3	3	2	2	4	4	2	4	4	4	3	2	3	3	7	6	7	6	6	7	7	7	6	6	6	7	9	3	3	3	3	3
422	167	1	4	4	3	4	4	1	1	4	4	1	1	1	1	4	4	1	4	1	1	4	1	4	1	4	1	4	6	6	5	5	5	5	5	6	5	5	5	5	5	3	3	3	3	3
423	127	1	3	3	3	4	1	4	4	1	4	4	4	4	4	4	1	2	4	4	3	1	4	4	4	4	4	4	7	7	8	8	7	7	8	7	8	8	8	8	8	4	4	4	4	4
424	483	2	3	4	2	4	3	4	3	3	3	5	5	4	3	3	3	2	3	3	3	3	3	4	3	3	2	3	7	7	7	5	7	8	7	7	7	7	8	7	9	4	4	3	4	4
425	224	1	4	7	3	3	5	5	4	5	5	4	4	5	4	5	5	4	5	4	4	5	4	5	4	5	4	5	7	7	7	6	7	8	6	8	8	8	7	7	6	4	4	4	4	4
426	1070	1	4	6	3	2	1	4	5	1	1	5	5	5	5	4	2	2	5	5	4	2	3	5	4	5	1	3	9	9	9	8	8	8	8	8	8	8	8	8	9	4	4	3	4	4
427	411	1	3	3	3	3	4	2	3	2	2	3	4	4	2	2	3	2	4	1	1	4	4	5	4	1	4	3	6	4	6	5	6	4	7	5	5	4	6	7	9	4	3	3	4	4
428	730	2	5	7	4	3	3	3	4	3	3	5	5	5	5	3	3	5	5	4	3	3	3	4	3	3	3	3	7	7	6	7	7	8	7	7	8	8	8	8	9	3	3	3	3	3
429	269	2	3	5	3	3	3	3	4	3	4	5	4	3	3	1	3	4	2	3	2	5	1	5	2	3	3	3	8	8	8	8	8	8	8	8	8	8	8	8	8	4	4	3	4	4
430	173	1	2	1	3	4	2	4	3	2	3	3	3	4	3	3	2	2	4	4	2	3	3	4	3	3	2	3	7	6	7	7	7	7	7	6	7	6	7	7	7	3	3	3	3	3
431	280	1	2	1	3	4	2	4	4	2	2	4	4	4	4	3	2	2	4	3	3	3	4	4	3	4	2	3	8	8	8	8	8	8	8	8	8	7	8	8	9	3	3	3	3	3
432	190	1	3	1	4	4	4	3	2	4	3	1	1	4	1	3	4	1	4	1	1	4	2	4	2	4	4	4	5	5	4	3	5	3	6	5	6	4	5	7	9	3	3	3	3	4
433	470	1	2	2	3	4	3	4	3	3	3	4	4	4	4	4	2	2	4	5	3	3	3	3	3	4	4	3	8	7	8	7	7	8	8	8	7	7	7	8	7	3	3	3	3	3
434	373	1	2	1	3	4	3	4	4	3	4	4	4	4	4	4	4	2	4	4	4	3	3	2	4	4	3	3	7	8	8	5	6	6	6	5	6	6	7	7	9	3	3	3	4	4
435	292	2	2	1	2	4	2	4	4	2	2	4	5	4	4	4	2	2	4	4	4	2	3	4	4	4	2	3	7	7	6	6	6	6	6	6	6	6	6	6	9	3	3	3	3	3
436	619	1	2	1	3	4	2	4	4	3	3	4	4	4	4	4	2	3	4	4	3	3	3	4	3	4	2	3	5	6	8	6	4	5	7	4	3	3	6	7	9	4	3	3	3	3
437	206	2	2	1	2	4	3	4	4	3	3	5	5	5	4	5	2	2	5	4	3	3	3	5	3	4	3	3	5	5	5	5	5	5	5	5	5	5	5	5	5	3	3	3	3	3
438	742	1	2	1	3	4	3	4	4	4	4	3	4	4	4	4	3	4	4	4	3	2	3	4	3	4	4	3	6	5	4	6	6	4	6	6	6	4	5	6	4	2	3	3	2	3
439	156	1	3	3	4	4	3	3	3	3	3	5	5	4	3	3	3	3	4	4	2	3	4	4	3	4	3	3	8	7	7	6	8	8	8	8	7	7	7	8	7	3	3	3	3	3
440	178	1	2	1	2	3	4	3	3	2	4	4	4	3	4	4	3	4	3	3	3	3	3	3	4	4	4	2	6	7	6	6	6	5	6	6	6	6	6	6	6	3	3	3	3	3
441	427	2	4	7	3	4	4	3	3	3	2	3	4	4	4	3	3	3	3	4	3	4	3	4	3	2	3	3	7	7	6	4	7	6	6	6	7	6	7	7	9	3	3	3	3	4
442	283	1	3	1	4	4	2	4	4	3	3	4	4	4	4	4	2	2	4	4	2	3	3	4	3	4	2	3	4	5	5	3	5	5	7	7	5	5	7	8	9	3	3	3	4	3
443	148	2	2	1	2	3	3	3	3	4	3	3	3	4	4	3	3	2	2	2	2	3	4	4	4	3	3	3	7	7	8	7	7	8	7	7	6	8	7	6	9	3	3	3	3	4
444	622	1	2	1	1	3	3	5	4	2	4	5	5	4	4	3	3	4	4	4	3	4	3	3	3	3	2	3	6	6	6	6	6	6	6	6	6	6	6	6	9	3	3	3	3	3
445	819	2	4	6	3	3	3	3	4	3	2	3	5	4	4	3	2	1	3	3	3	3	3	4	3	3	2	3	8	7	7	7	7	7	7	9	7	7	7	7	9	4	3	3	3	4
446	320	1	2	1	3	4	3	4	3	3	2	4	3	3	3	3	3	3	4	3	3	2	4	3	3	3	4	3	5	5	5	5	5	5	5	7	7	5	5	5	9	2	2	3	2	3
447	166	2	3	4	2	4	2	4	4	3	2	4	4	4	4	4	3	2	4	4	2	2	2	4	3	3	2	3	6	6	6	6	6	6	6	6	6	6	6	6	9	3	3	3	3	3
448	271	2	2	1	1	3	3	3	3	3	3	3	3	3	3	3	3	3	3	3	3	3	3	3	3	3	3	3	5	5	5	4	5	5	5	5	5	5	5	4	5	2	2	2	2	2
449	310	2	4	6	4	4	1	4	4	1	1	5	5	4	4	5	1	2	4	4	2	1	5	4	4	5	1	3	8	9	9	9	9	8	9	8	9	8	8	9	9	4	4	3	4	4
450	315	1	4	6	3	2	3	5	2	3	1	4	4	3	4	3	5	4	3	3	2	5	3	3	1	3	2	3	8	7	6	7	5	6	6	6	6	6	6	7	6	3	3	3	3	4
451	313	1	4	5	4	4	2	4	4	4	2	1	4	4	4	4	2	1	4	4	2	1	2	4	2	4	2	3	8	8	8	6	9	8	8	8	8	8	9	8	9	4	4	3	4	4
452	359	1	4	5	4	3	2	4	4	2	2	5	4	4	4	4	2	1	4	4	4	2	4	4	4	4	2	3	9	8	9	9	9	9	9	9	9	9	7	9	9	4	4	3	4	4
453	347	2	4	7	1	1	2	5	5	2	2	4	5	5	5	4	2	3	5	5	4	2	3	5	4	4	2	3	7	7	7	7	7	7	7	7	7	7	7	7	9	4	4	3	4	4
454	352	2	2	1	2	4	2	4	4	2	2	4	4	4	4	3	4	2	1	2	3	3	2	4	3	3	2	3	6	7	6	6	6	6	6	6	6	6	6	6	9	3	3	3	3	3
455	395	1	2	1	2	3	3	3	3	3	3	3	3	3	3	3	3	3	3	4	3	3	3	3	3	3	3	3	6	6	6	6	7	7	6	5	6	6	6	6	9	3	3	3	3	3
456	623	2	4	1	2	2	1	4	3	1	2	5	5	4	3	4	2	2	4	4	2	3	5	4	2	4	2	3	7	7	6	7	7	7	8	8	7	7	7	8	9	3	4	3	4	4
457	332	1	5	7	4	4	4	3	3	4	3	3	4	2	3	2	3	3	4	4	2	2	3	3	3	2	3	3	7	5	7	7	7	7	7	8	8	8	7	6	9	3	3	3	4	4
458	657	1	4	5	2	3	3	4	4	3	3	4	4	4	4	3	3	4	4	4	4	3	3	4	4	3	4	3	9	8	8	6	8	7	7	7	7	7	7	7	9	4	4	3	3	3
459	255	2	3	2	2	3	3	4	4	3	3	4	5	4	4	4	2	2	4	4	3	3	3	4	3	4	2	3	7	7	7	7	7	7	7	7	7	7	7	7	7	3	3	3	3	3
460	385	2	2	1	2	3	2	2	5	1	1	5	5	5	5	4	1	2	4	5	4	2	3	5	4	5	2	3	7	9	7	9	9	9	9	9	9	9	9	9	9	4	4	4	4	4
461	129	1	2	1	2	4	1	5	5	1	1	5	5	5	5	5	1	1	5	5	5	3	3	5	5	5	1	3	9	9	9	9	9	9	9	9	9	9	9	9	9	4	4	4	4	4
462	321	2	2	1	1	3	3	3	3	3	2	3	3	3	3	3	3	3	3	2	2	4	3	4	3	3	2	3	5	5	5	6	6	5	6	5	5	5	6	6	9	2	3	3	2	3
463	272	2	2	3	2	3	2	3	4	4	2	4	4	4	4	3	2	3	4	4	2	3	3	4	3	3	2	3	6	7	6	6	6	6	6	6	7	6	8	8	9	3	3	3	3	3
464	881	2	4	7	3	4	3	4	4	3	2	4	4	4	4	4	2	3	4	4	4	3	2	4	3	4	2	3	8	8	8	7	9	8	8	8	8	8	8	8	9	4	4	3	4	4
465	345	2	4	7	4	4	3	4	3	5	2	3	2	3	3	2	4	4	2	4	2	3	3	4	2	3	3	3	8	6	7	4	7	6	6	8	9	5	7	7	9	3	3	3	4	4
466	182	2	2	1	2	4	2	4	4	2	2	4	4	4	4	4	2	2	4	4	2	3	3	4	4	4	2	3	6	6	6	6	6	6	6	6	6	6	6	6	9	3	3	3	3	3
467	244	1	4	4	3	4	4	3	3	3	3	5	4	3	4	3	5	4	3	2	2	3	4	4	3	4	3	3	7	7	7	6	7	7	8	7	7	7	8	7	9	3	3	3	4	4
468	1480	2	2	2	2	3	2	3	4	3	2	4	2	2	2	2	2	3	4	4	3	3	4	5	3	4	3	3	7	5	6	5	8	6	7	5	6	7	7	8	9	3	3	3	3	4
469	395	1	4	6	4	4	1	4	4	1	1	4	4	5	4	2	3	4	3	4	3	1	3	3	2	3	1	3	9	9	9	7	9	9	8	9	9	9	9	9	8	4	4	3	4	4
470	343	2	3	1	2	3	2	5	4	4	2	4	4	4	5	4	4	2	4	4	2	2	4	4	4	4	1	3	5	7	7	8	9	7	8	7	7	7	9	9	9	4	4	3	4	4
471	266	2	3	4	2	2	3	4	4	3	3	4	3	4	3	2	3	3	3	4	2	3	4	4	3	3	3	3	6	4	6	5	5	6	6	7	6	6	6	6	7	3	3	3	3	3
472	1740	2	3	3	2	3	2	5	5	2	2	5	5	4	5	4	2	1	5	5	3	2	3	4	3	4	2	3	9	9	8	9	8	9	9	9	9	9	8	9	9	4	4	3	4	4
473	276	2	2	1	3	4	2	4	4	3	3	4	4	4	4	3	2	2	4	4	4	3	4	3	3	3	3	3	7	6	6	6	6	6	6	6	6	6	6	6	6	3	3	3	3	3
474	171	2	1	1	1	2	3	3	3	3	3	1	4	3	3	3	3	3	3	3	3	3	5	3	3	3	3	3	5	5	5	5	5	5	5	5	5	5	5	5	5	2	2	2	2	2
475	163	1	1	1	1	2	5	5	5	5	5	5	5	5	5	5	5	5	5	5	5	5	5	5	5	5	5	3	8	9	9	9	9	9	9	6	9	9	9	9	9	4	4	4	4	4
476	120	1	3	5	3	4	3	3	3	3	3	3	3	3	3	3	3	3	3	3	3	3	3	3	3	3	3	3	5	5	5	5	5	5	3	5	5	5	5	5	5	2	2	2	2	2
477	311	2	3	2	2	3	2	4	4	2	2	5	4	4	4	4	2	2	4	4	3	2	4	4	4	4	2	3	6	6	5	5	6	6	6	6	6	6	6	6	9	3	3	3	3	3
478	1075	1	3	1	2	3	2	4	4	1	1	5	5	4	5	4	2	2	5	5	2	2	3	5	4	4	2	3	8	7	8	7	8	8	8	7	8	7	9	9	9	4	3	3	3	3
479	4481	1	2	2	2	2	1	4	4	2	2	5	5	4	4	4	2	1	4	4	2	3	2	4	3	4	1	3	8	8	8	8	8	9	8	8	8	9	8	8	9	4	4	3	3	4
480	304	2	3	3	2	3	4	3	3	4	3	3	3	3	3	3	4	4	2	3	2	3	3	4	2	2	4	3	5	5	5	4	5	6	5	6	7	5	5	6	9	3	3	3	2	3
481	550	2	2	1	1	3	2	3	4	2	3	3	4	4	4	3	3	2	4	4	3	3	3	3	3	3	2	3	5	6	5	5	5	5	5	5	5	5	5	5	9	2	2	3	2	2
482	275	2	2	2	2	3	2	4	3	2	3	4	4	4	3	4	4	4	3	2	3	3	4	4	2	3	2	3	6	7	7	5	7	7	8	8	8	6	7	8	9	3	3	3	4	4
483	376	2	3	2	2	3	3	4	3	3	1	3	4	4	4	3	3	5	4	3	3	4	3	5	3	4	2	3	7	7	7	7	6	5	5	7	5	4	5	5	9	2	3	3	4	4
484	798	1	3	2	2	3	2	4	4	2	4	2	5	4	5	4	4	2	2	2	2	3	3	5	2	3	2	3	7	7	7	6	7	7	7	7	7	7	6	7	9	4	4	3	4	4
485	648	2	3	4	4	4	1	5	5	1	2	5	5	5	5	5	1	1	5	5	3	1	3	4	3	5	1	3	8	8	7	8	8	8	8	8	8	8	9	8	9	4	4	3	3	3
486	578	2	4	7	3	4	2	4	4	2	2	4	4	4	4	4	4	3	3	4	4	2	3	4	3	4	2	3	6	6	6	6	6	6	5	5	6	6	5	5	9	3	3	3	3	3
487	252	1	3	4	4	4	3	3	3	3	3	3	5	4	4	4	3	3	4	4	3	3	3	3	3	3	3	3	6	6	6	6	6	6	6	6	6	5	6	6	9	3	3	3	3	4
488	844	1	5	7	4	4	4	5	4	2	1	4	5	5	5	4	2	1	5	4	4	1	3	5	4	4	1	3	9	9	9	9	9	8	9	9	9	9	9	9	9	4	4	3	4	4
489	405	1	2	1	1	4	3	4	3	3	3	4	4	3	4	3	3	2	4	3	3	4	3	4	3	3	2	3	4	7	7	7	7	6	7	4	7	7	7	7	9	3	3	3	3	3
490	585	1	5	7	4	4	2	4	4	3	1	3	4	4	4	4	3	2	5	5	2	2	2	5	3	2	4	3	9	9	7	7	9	8	9	7	7	7	9	9	9	4	4	3	4	4
491	388	1	4	6	4	4	2	5	5	2	2	5	5	5	5	4	2	2	4	4	3	2	5	5	4	4	3	3	8	8	8	8	8	8	9	8	8	8	8	8	9	4	4	3	4	4
492	373	2	3	3	2	4	4	4	3	3	4	5	5	4	4	4	3	3	4	2	1	3	3	4	4	4	2	3	5	5	6	5	7	7	7	8	8	8	7	7	9	3	3	3	3	3
493	506	1	4	4	4	4	2	5	4	3	2	5	5	5	5	5	3	2	4	4	4	3	4	4	3	3	2	3	8	8	8	7	8	7	8	8	9	7	8	8	9	3	4	3	3	4
494	453	1	3	4	2	4	5	4	5	3	2	2	5	5	5	4	3	1	5	4	2	5	5	5	1	2	2	3	5	7	7	6	7	8	7	8	8	8	8	8	9	3	4	3	3	4
495	339	1	3	3	2	4	3	3	4	3	4	4	4	4	4	4	2	2	4	4	3	4	4	3	3	4	3	3	8	8	8	5	8	8	8	7	8	7	8	8	9	3	3	3	3	3
496	181	2	4	7	3	3	3	5	5	3	3	5	5	3	5	5	1	3	4	5	4	3	3	3	3	3	3	3	9	9	9	9	9	9	9	9	9	9	9	9	9	4	4	4	4	4
497	330	2	4	4	4	4	1	5	5	1	1	5	5	5	5	5	1	1	5	5	5	1	1	5	5	5	1	3	9	9	9	9	9	9	9	9	9	9	9	9	9	4	4	3	4	4
498	929	1	4	7	2	4	3	3	4	3	1	3	2	3	3	3	3	2	4	3	3	5	5	5	3	3	3	3	8	8	8	8	8	8	8	8	8	8	7	9	9	4	4	3	4	4
499	382	2	3	3	3	4	4	4	4	3	2	4	5	5	5	4	2	2	5	4	3	4	4	4	2	3	3	3	8	7	8	8	9	7	7	8	8	8	7	8	9	4	4	3	4	4
500	506	1	4	6	2	3	3	5	5	3	4	5	5	5	5	3	3	4	5	4	5	3	5	5	4	5	4	3	9	8	8	9	9	9	9	9	9	9	9	9	9	4	4	3	4	4
501	245	2	4	5	2	3	3	4	4	3	4	5	5	4	4	4	3	3	4	4	4	3	4	4	4	4	4	3	6	7	7	6	7	8	7	7	7	8	7	8	9	4	4	4	4	4
502	312	1	3	3	3	4	3	4	4	4	3	3	5	5	5	3	2	1	4	3	3	3	3	4	4	3	2	3	3	6	6	5	9	5	7	5	6	5	7	9	9	4	4	3	4	4
503	230	2	2	1	2	4	1	4	5	1	3	4	5	4	5	5	2	2	4	5	3	4	3	4	4	5	2	3	7	7	7	6	6	6	7	7	7	6	7	7	9	4	4	3	4	4
504	208	2	3	2	3	4	3	4	3	3	3	4	4	3	3	3	3	3	3	1	3	4	3	3	3	3	2	3	8	8	8	8	8	8	8	8	8	8	8	8	8	3	3	3	3	3
505	233	2	3	3	2	3	2	3	3	3	2	3	4	3	4	4	4	4	2	4	2	5	2	5	2	3	3	3	5	5	5	5	5	5	5	5	5	5	6	5	9	3	3	3	3	3
506	402	2	4	6	3	3	2	5	4	4	1	4	5	5	5	4	2	2	4	4	3	3	4	5	4	4	2	3	8	8	8	5	9	8	8	8	8	8	8	8	9	4	4	3	4	4
507	429	2	3	3	3	4	3	3	4	2	2	4	3	4	4	3	2	3	4	4	3	3	3	4	4	4	3	3	9	9	9	8	7	9	7	9	9	9	7	9	9	4	4	4	4	4
508	1290	1	2	1	2	4	3	4	5	3	3	4	4	5	4	4	2	2	5	2	2	4	3	3	3	4	2	3	6	8	8	6	8	8	8	7	7	7	8	8	9	4	4	3	3	3
509	152	1	3	4	3	4	4	3	3	3	4	4	4	4	4	4	4	3	4	3	3	3	3	4	3	4	3	4	7	7	7	7	7	7	7	7	7	7	7	8	7	3	3	3	3	3
510	611	1	4	4	4	4	3	4	4	3	3	4	5	4	5	3	3	2	4	5	3	3	3	4	3	3	2	3	6	5	5	5	5	5	5	6	7	5	6	6	9	3	3	3	3	3
511	205	2	3	4	3	4	2	5	3	2	2	5	5	5	4	4	2	1	5	3	3	3	5	4	4	5	2	3	9	9	9	9	9	9	9	9	9	9	9	9	9	4	4	3	4	4
512	626	1	3	3	3	4	4	4	2	4	2	3	4	4	4	4	2	2	5	3	2	2	3	4	3	4	2	3	5	5	7	2	7	6	6	7	6	6	5	7	9	3	3	3	4	4
513	248	2	2	1	2	4	3	4	4	3	2	5	5	4	4	4	2	2	4	4	4	3	3	4	3	4	3	3	7	7	7	6	6	5	7	5	6	5	6	7	9	3	3	3	3	3
514	396	2	2	2	3	4	4	3	4	4	4	4	4	4	4	3	3	3	4	4	2	3	3	4	3	3	2	3	7	6	6	5	8	6	8	6	6	7	6	8	9	3	4	3	4	4
515	290	1	3	2	3	4	2	4	4	3	2	4	3	4	4	4	4	2	4	2	2	3	3	4	2	4	3	3	7	7	7	7	9	8	7	8	8	8	8	8	8	3	3	3	3	3
516	308	1	2	1	3	4	2	4	5	2	2	5	5	5	5	5	2	1	5	5	1	2	3	4	4	4	2	3	6	9	7	8	6	8	8	7	7	9	8	8	9	4	4	3	4	4
517	268	1	3	1	2	4	3	5	5	3	5	5	5	5	5	5	3	5	5	4	5	5	5	5	5	5	5	3	7	7	7	7	7	7	7	7	7	7	7	7	9	4	4	3	4	4
518	367	1	5	5	4	4	5	2	3	4	2	2	4	4	4	2	4	2	2	2	1	5	5	4	2	2	3	3	6	5	6	6	6	6	5	8	7	8	6	6	9	3	3	3	2	3
519	242	1	2	1	2	4	2	4	4	2	3	3	4	4	3	3	3	2	4	3	3	3	3	3	3	4	3	3	8	7	8	6	6	7	7	7	7	7	7	8	7	3	3	3	3	4
520	326	2	3	4	4	4	2	4	2	2	2	4	3	3	3	3	3	3	3	2	1	4	1	4	1	3	3	3	3	7	5	3	6	5	5	1	5	5	5	5	9	3	3	3	3	3
521	461	2	4	6	3	3	3	1	4	4	5	3	5	5	4	5	1	1	5	4	1	5	5	5	4	3	1	3	7	8	7	7	7	8	7	7	7	8	8	8	9	4	4	3	4	4
522	306	1	3	2	3	4	3	4	4	3	3	4	4	4	4	4	2	1	4	4	3	3	3	4	3	3	2	3	6	6	7	3	5	7	6	7	7	7	6	7	9	3	3	3	3	3
523	290	1	3	4	3	4	3	4	4	4	2	4	4	4	4	4	4	3	4	4	3	3	4	4	3	3	4	3	8	8	8	8	8	8	8	8	8	8	9	8	8	3	3	3	3	3
524	798	1	3	2	3	4	2	4	4	2	2	5	5	4	4	4	2	2	4	4	5	2	3	4	4	4	2	3	8	8	8	6	6	7	7	6	7	6	7	7	9	3	3	3	3	4
525	2240	2	3	1	2	4	4	4	4	4	2	4	4	4	4	4	2	1	4	3	3	5	3	4	4	4	3	3	8	8	8	8	8	9	8	6	9	8	9	9	9	4	4	3	4	4
526	731	2	4	6	2	3	3	4	4	2	3	4	4	4	4	3	3	4	4	4	2	3	4	4	2	3	3	3	5	5	5	7	8	8	7	6	6	7	7	8	9	4	4	3	3	3
527	352	2	3	4	1	4	3	3	4	3	3	4	4	4	4	4	3	3	3	4	3	5	4	2	3	3	4	3	6	8	7	3	8	8	7	5	8	6	9	9	9	4	4	3	3	4
528	229	2	3	1	2	4	3	3	4	3	3	4	4	4	4	4	3	2	3	2	2	3	3	3	3	3	3	3	5	5	6	5	6	5	5	5	6	5	6	6	9	4	4	3	3	4
529	1579	1	3	1	2	4	1	5	5	1	3	5	5	5	5	5	1	1	5	5	3	1	3	5	4	5	2	3	6	6	6	6	6	6	6	6	6	7	6	6	7	4	4	3	4	4
530	244	1	3	2	3	4	3	5	5	5	2	5	5	5	5	3	3	1	5	4	2	3	4	4	2	4	2	3	8	8	8	7	8	9	6	8	8	7	9	8	9	3	4	3	4	4
531	295	1	2	1	2	4	1	5	5	1	1	5	5	5	5	5	5	1	5	5	5	1	1	5	2	5	1	3	9	9	9	9	9	9	9	9	9	9	9	9	9	4	4	3	4	4
532	355	1	3	4	3	4	5	5	4	3	3	4	4	5	4	4	2	2	5	4	2	5	1	4	4	5	2	3	5	5	5	8	8	9	8	5	9	9	5	8	9	4	4	3	3	3
533	354	2	4	4	2	3	2	4	5	2	2	5	5	5	5	5	2	1	5	5	3	2	3	4	4	4	2	3	7	7	7	7	7	7	7	6	7	6	7	8	9	4	4	3	4	4
534	396	1	4	5	4	4	3	4	4	2	3	4	4	4	4	4	3	3	3	3	3	3	3	4	2	3	2	3	7	7	8	7	8	7	7	8	7	7	7	7	9	4	4	4	4	4
535	356	1	4	5	4	4	2	5	4	4	2	5	5	5	5	5	2	2	5	5	5	4	4	4	5	4	1	3	7	8	8	8	8	8	7	8	8	8	8	8	9	3	3	3	3	3
536	486	1	3	4	2	3	4	4	4	4	3	3	5	5	5	5	3	2	4	3	2	5	4	3	3	4	4	3	6	7	7	8	8	8	8	8	8	8	8	9	9	3	4	3	3	4
537	257	1	3	4	2	4	1	5	5	1	1	5	5	5	5	5	1	1	5	5	5	1	5	5	5	5	1	3	6	8	8	8	8	8	8	9	8	8	8	8	9	4	4	4	4	4
538	706	1	4	6	4	4	2	4	4	2	3	4	5	4	4	4	2	2	4	4	3	3	4	4	3	4	3	3	6	7	8	7	8	7	8	7	7	6	8	8	9	3	3	3	3	4
539	582	1	3	3	4	4	2	5	4	2	1	4	5	5	5	1	5	4	2	2	1	3	3	4	1	1	4	3	7	7	5	7	7	7	8	8	8	8	7	7	9	4	3	3	3	3
540	235	1	2	1	3	4	3	5	4	2	3	4	4	4	5	4	2	2	4	4	3	4	3	3	3	4	2	3	5	7	7	7	7	6	6	7	7	6	6	8	9	3	3	3	3	4
541	747	2	4	6	3	4	2	4	4	3	3	3	4	4	4	4	2	2	4	4	3	3	3	4	3	4	2	3	8	8	7	5	9	8	7	9	8	8	8	8	9	4	4	3	4	4
542	1597	2	3	2	3	4	2	4	4	3	2	4	4	4	4	3	4	2	4	4	3	2	4	3	4	3	2	3	6	6	6	6	6	6	6	7	6	6	6	6	9	3	3	3	3	3
543	402	1	3	3	3	4	3	3	3	3	4	4	4	4	4	4	3	3	4	3	1	4	2	3	2	3	2	3	6	7	6	7	7	6	6	8	8	8	6	8	9	3	3	3	3	3
544	403	1	3	3	3	4	2	4	4	1	1	4	5	5	5	5	4	1	5	5	3	4	3	4	3	5	1	3	1	7	6	6	8	7	8	6	8	7	5	7	9	2	3	3	3	3
545	266	2	3	5	2	3	2	4	4	4	2	5	5	4	4	4	3	4	4	4	2	3	3	4	3	4	2	3	7	9	7	7	7	7	6	6	6	6	7	9	9	4	4	4	4	4
546	302	2	5	6	4	4	3	5	4	2	3	5	5	5	4	3	1	1	5	4	1	3	3	5	3	4	1	3	8	9	9	9	9	9	9	8	8	8	9	9	9	4	4	3	4	4
547	433	1	4	5	4	4	4	4	4	4	2	4	4	4	3	4	3	2	4	4	3	4	4	4	4	4	2	3	7	7	8	7	8	7	7	8	8	7	7	8	9	4	3	3	3	3
548	1097	1	2	1	2	4	3	4	4	3	3	4	4	4	4	4	3	2	4	4	4	4	4	4	3	3	3	3	7	7	6	5	7	6	7	7	7	7	7	7	9	3	3	3	3	3
549	350	1	3	4	2	3	4	3	4	4	3	3	3	3	3	2	4	4	2	2	2	5	3	4	2	3	2	3	8	9	8	8	8	9	9	9	8	9	9	9	9	4	4	3	4	4
550	318	1	4	3	4	4	3	3	4	3	2	3	4	3	3	1	5	3	2	2	3	3	4	3	2	1	4	3	5	7	7	5	7	5	5	5	5	5	7	8	9	3	4	3	4	4
551	464	1	4	6	2	2	3	4	4	4	4	4	4	4	4	3	2	2	4	4	2	4	2	4	1	3	3	3	6	6	6	5	6	6	6	7	7	6	6	6	9	4	4	3	4	4
552	269	2	4	4	3	3	2	5	4	2	1	5	5	5	5	5	3	4	5	5	4	2	3	5	3	4	1	3	7	9	8	9	9	9	9	7	9	9	9	9	9	4	4	3	4	4
553	281	2	2	2	2	4	3	5	5	3	3	4	4	5	4	4	3	3	4	3	3	5	4	4	4	5	3	3	5	6	6	5	6	6	7	6	8	5	6	5	9	4	4	4	4	4
554	292	2	2	1	1	3	2	4	4	1	2	5	4	4	4	3	1	2	4	4	3	3	2	4	2	4	3	3	9	8	6	7	6	6	7	6	7	6	8	8	9	4	3	3	3	3
555	541	1	4	6	3	3	3	4	4	3	3	4	4	4	4	4	3	2	5	4	3	3	2	4	3	4	2	3	9	9	9	9	9	9	9	9	9	9	9	9	9	3	3	3	3	3
556	477	2	2	1	1	3	2	4	4	2	3	5	4	4	4	3	3	3	4	5	4	2	3	4	4	3	3	3	7	7	7	7	7	7	7	7	7	7	7	7	9	3	3	3	3	3
557	2310	2	3	4	3	3	3	5	3	4	1	4	4	4	4	3	3	3	5	4	1	3	3	5	1	3	1	3	9	8	7	9	9	9	8	8	9	9	8	9	9	4	4	3	4	4
558	3381	2	3	2	2	4	1	4	5	1	1	4	4	4	5	3	3	4	4	5	2	1	1	4	5	4	1	3	9	8	5	8	6	7	7	8	7	8	6	8	9	4	3	3	4	4
559	293	2	3	2	1	3	3	3	4	2	2	4	4	4	4	3	3	2	4	4	3	3	4	4	4	3	2	3	6	7	7	6	5	6	6	7	7	7	6	6	9	4	4	3	4	3
560	491	1	4	4	3	3	2	4	3	2	3	4	4	3	3	4	4	3	3	3	2	5	3	4	3	3	2	3	6	6	5	5	6	7	6	7	8	7	7	8	9	3	3	3	3	4
561	155	1	2	1	1	3	1	5	5	1	1	5	5	5	5	5	1	1	5	5	5	1	5	5	5	5	1	3	9	9	9	9	9	9	9	9	9	9	9	9	9	4	4	3	4	4
562	72	1	1	1	1	2	4	4	4	4	4	4	4	4	4	4	4	4	4	4	4	4	4	4	4	4	4	4	7	7	7	7	7	7	7	7	7	7	7	7	7	3	3	3	3	3
563	292	1	3	5	2	3	1	5	5	1	3	5	5	5	5	5	1	1	5	5	3	1	3	5	3	5	3	3	8	9	9	8	9	8	9	9	9	9	8	9	9	4	4	3	4	4
564	396	2	4	3	3	3	3	4	4	3	4	4	4	4	4	3	3	3	4	4	3	4	4	3	5	3	3	3	6	5	5	4	5	6	5	6	5	5	5	7	9	3	3	3	3	3
565	330	1	4	5	2	2	3	5	3	3	2	4	3	4	4	3	3	2	4	4	2	4	2	4	3	3	3	3	6	7	6	7	6	7	6	8	8	7	7	7	9	3	3	3	3	3
566	280	1	4	6	3	2	1	4	5	2	2	5	4	5	5	5	1	2	4	3	3	1	2	4	3	5	4	3	8	8	8	8	8	8	8	6	8	8	8	7	9	4	4	3	4	4
567	674	2	4	6	3	2	3	2	2	4	4	4	2	4	3	1	2	2	3	2	2	3	2	4	3	3	2	3	7	7	3	5	6	6	5	3	5	6	6	6	9	3	3	3	3	3
568	902	1	4	6	3	2	2	4	4	2	2	4	4	4	4	2	4	4	2	3	2	3	2	4	4	4	2	3	5	7	6	5	7	5	6	5	6	6	6	7	8	4	3	3	3	3
569	135	1	3	2	2	3	4	4	3	4	4	4	4	4	4	4	5	5	5	4	4	4	3	4	4	4	4	4	7	7	7	6	7	7	6	7	8	7	7	7	7	3	3	4	4	4
570	370	1	3	4	3	3	3	5	5	5	1	5	5	3	5	3	3	2	4	4	5	4	1	5	5	4	1	3	8	8	8	8	8	8	9	8	7	7	9	8	9	4	4	3	4	4
571	870	1	5	6	3	2	2	4	4	3	4	4	3	4	3	2	3	1	5	4	3	2	3	4	3	3	3	3	5	6	5	6	6	6	6	6	6	6	8	6	9	3	3	3	2	3
572	291	2	3	1	1	2	4	4	4	4	4	4	4	4	4	4	4	4	4	4	4	4	4	4	4	4	4	4	7	7	7	7	7	7	7	7	7	7	7	7	7	3	3	3	3	3
573	296	2	2	1	1	3	2	4	4	2	2	5	5	4	5	4	2	2	4	4	4	2	3	4	4	4	2	3	7	7	6	6	6	6	6	7	7	6	7	7	9	3	4	3	3	4
574	333	2	2	1	1	3	2	3	4	3	3	4	4	4	3	3	3	5	3	2	3	3	3	4	3	3	3	3	8	6	6	7	6	5	6	7	7	6	5	7	9	3	3	3	2	2
575	322	2	3	2	2	3	1	5	5	1	1	5	5	5	5	4	2	1	5	5	5	2	2	5	5	5	1	3	8	8	8	8	8	9	9	9	9	9	9	8	9	4	4	3	4	4
576	456	1	3	4	2	2	2	2	5	1	1	5	5	5	5	2	4	2	4	4	4	2	4	5	3	5	4	3	8	8	8	7	7	9	8	8	8	9	9	8	9	4	4	3	4	4
577	269	1	3	1	2	2	2	5	5	1	2	5	5	5	5	4	2	5	4	5	5	2	3	5	5	5	2	3	6	6	6	6	6	6	6	6	6	6	6	6	6	3	3	3	3	3
578	1318	1	2	1	2	3	4	4	4	3	4	4	4	3	4	2	4	3	4	2	2	4	4	3	2	2	3	3	5	5	5	5	5	5	5	7	5	5	5	5	9	3	3	3	3	3
579	2107	2	3	5	3	3	1	4	5	1	2	4	5	5	5	4	1	1	5	5	4	2	3	4	3	4	1	3	8	7	7	6	7	8	6	5	7	5	6	6	9	4	4	3	4	4
580	808	1	4	7	3	2	3	4	4	2	3	4	5	4	4	4	3	1	5	4	3	3	3	3	3	4	2	3	6	6	6	6	6	5	6	6	5	5	6	5	9	3	3	3	3	3
581	198	2	3	3	2	3	3	4	4	3	4	1	1	4	4	3	3	1	4	4	1	4	4	4	4	3	4	3	6	7	6	7	7	8	7	6	8	8	8	7	7	3	3	3	3	3
582	404	1	5	4	1	3	1	5	5	1	1	5	5	5	5	5	1	1	5	5	5	1	1	5	5	5	1	3	9	5	5	7	7	7	9	9	7	7	7	9	9	3	4	3	4	4
583	263	1	2	1	1	3	4	4	4	4	4	4	4	4	4	4	4	4	4	4	4	4	4	4	4	4	4	4	7	7	7	7	7	7	7	7	7	7	7	7	7	3	3	3	3	3
584	9731	2	3	5	3	2	2	5	5	2	1	5	5	5	5	3	2	2	5	5	3	2	1	5	3	3	1	3	9	9	9	9	9	9	9	9	7	9	5	9	9	4	4	3	4	4
585	1126	2	3	3	2	3	3	4	4	3	3	4	3	3	4	2	3	4	4	2	3	4	4	4	3	3	3	3	5	5	5	5	5	6	5	7	5	6	5	6	9	3	3	3	3	3
586	257	1	3	4	3	3	2	4	4	2	2	5	4	4	4	4	2	2	4	4	2	4	2	4	2	4	2	3	8	8	8	8	8	8	8	8	8	8	8	8	9	3	3	3	3	3
587	275	2	3	1	1	3	4	4	5	3	2	3	5	5	5	4	3	1	4	4	3	3	3	4	3	4	1	3	8	9	5	8	7	8	8	9	8	8	8	8	9	4	4	4	4	4
588	336	2	3	2	2	3	2	5	5	3	1	5	5	5	5	3	3	1	4	3	2	5	3	4	3	3	1	3	9	7	7	1	8	6	8	7	7	8	8	8	9	4	4	4	4	4
589	199	2	2	1	1	3	1	5	5	1	1	5	5	5	5	5	1	2	5	5	5	1	3	5	5	5	2	3	9	9	9	9	9	9	9	9	9	9	9	9	9	4	4	3	4	4
590	893	2	2	1	1	3	2	5	5	2	2	5	5	4	4	4	1	2	5	4	5	1	1	4	4	4	2	3	6	7	6	7	7	7	7	7	7	7	7	8	9	4	4	3	4	4
591	367	2	2	1	2	3	2	4	4	2	2	3	4	4	4	3	3	3	4	3	3	3	3	4	3	4	2	3	6	7	7	6	7	7	7	7	7	7	7	7	9	3	3	3	3	3
592	305	1	3	1	2	3	3	4	5	2	3	4	5	5	5	2	2	2	4	3	2	3	3	4	3	3	2	3	5	7	7	6	8	7	6	8	7	9	7	8	9	4	4	3	4	4
593	783	1	3	4	2	2	2	3	4	2	2	5	5	4	4	4	2	2	5	4	5	2	3	4	3	4	2	3	9	7	7	7	8	6	7	9	7	7	7	7	9	3	3	3	3	3
594	129	1	2	2	2	3	3	3	3	3	3	3	3	3	3	3	3	2	3	3	3	3	2	3	3	3	3	3	4	5	5	4	5	5	4	5	5	5	5	5	6	3	2	3	2	2
595	782	2	4	6	4	3	2	5	4	4	1	5	4	5	4	4	2	2	4	4	2	2	4	5	2	4	2	3	7	7	5	5	9	8	8	7	8	5	7	8	8	4	4	3	3	4
596	440	2	3	4	2	2	2	4	4	2	2	3	4	4	4	4	2	2	4	4	3	3	3	4	3	4	2	3	8	8	8	7	7	6	6	9	8	7	6	7	9	3	3	3	4	4
597	220	1	2	1	1	3	1	5	4	1	2	5	4	4	4	1	2	2	3	3	4	3	2	4	4	5	1	3	5	5	5	5	5	5	5	5	5	5	5	5	9	3	2	3	3	3
598	142	2	2	1	1	3	1	5	5	5	1	5	5	5	5	5	1	2	5	5	5	1	5	5	5	5	1	3	8	7	8	8	8	7	8	8	8	8	8	8	9	4	4	3	4	4
599	1023	1	3	4	2	2	2	5	5	3	2	4	4	4	5	2	4	3	5	4	3	4	3	4	3	4	1	3	7	7	8	8	8	8	7	7	6	7	8	8	9	4	4	3	4	4
600	480	2	3	4	4	3	3	4	4	3	3	4	4	4	4	2	3	4	3	4	4	4	4	5	4	3	2	3	9	8	6	6	7	6	8	5	5	6	8	9	9	4	4	3	4	4
601	315	2	3	4	3	3	4	4	4	4	2	4	4	4	4	4	4	4	5	4	3	3	3	5	5	4	2	3	6	8	8	7	7	8	8	7	7	7	8	8	8	4	4	3	4	4
602	288	2	4	6	3	4	2	4	4	2	2	5	5	4	4	4	2	2	4	4	4	2	3	4	4	4	2	3	8	8	8	8	8	8	8	8	8	8	8	8	9	4	4	3	4	4
603	365	1	4	5	4	4	2	5	4	2	2	3	3	4	4	5	4	2	5	5	3	2	4	5	4	4	2	3	8	8	8	7	9	9	8	8	9	9	8	9	9	4	4	3	4	4
604	232	2	2	1	2	3	2	4	4	2	2	3	4	4	4	3	2	3	4	4	2	2	4	4	3	4	3	3	6	6	6	4	6	6	7	6	6	6	6	7	9	4	4	3	3	3
605	292	2	3	5	2	2	2	5	4	1	2	5	5	4	4	3	4	3	3	3	4	4	2	4	3	4	1	3	7	8	7	8	7	8	9	9	9	9	9	9	9	4	4	3	4	4
606	158	1	4	7	2	2	4	4	4	4	4	4	4	4	4	4	4	4	4	4	4	4	4	4	4	4	4	4	7	7	7	7	7	7	7	7	7	7	7	7	7	3	3	3	3	3
607	283	1	3	3	3	3	2	4	4	2	3	5	5	4	4	4	4	3	4	4	3	2	2	4	3	4	2	3	6	5	5	5	5	5	5	6	5	5	5	5	9	3	3	3	3	3
608	343	2	2	2	2	3	2	2	3	4	2	4	2	3	4	2	5	5	2	2	3	4	3	4	2	4	4	3	7	7	7	7	6	6	7	6	7	6	7	7	9	3	3	3	3	3
609	239	2	2	2	1	3	2	5	5	2	2	4	3	4	4	3	4	2	4	4	3	4	4	4	3	4	3	3	7	7	5	7	7	7	7	7	7	7	7	7	9	3	3	3	3	3
610	518	2	3	5	2	2	2	4	4	2	2	4	4	4	4	4	2	3	4	4	3	2	3	4	4	4	3	3	7	7	7	7	7	7	7	7	7	7	7	7	9	3	3	3	3	3
611	513	2	3	3	2	3	3	3	2	3	3	4	4	4	4	3	3	3	3	3	3	4	4	4	3	4	3	3	7	7	6	7	7	7	6	7	7	6	7	7	9	3	3	3	3	4
612	189	2	2	1	1	3	2	3	3	3	2	4	3	3	3	3	3	3	3	3	3	3	3	3	3	3	3	3	6	6	5	6	6	6	6	6	6	6	6	6	9	3	3	3	3	3
613	569	1	4	6	3	2	3	5	4	2	2	3	3	4	4	3	4	2	4	4	3	4	3	4	4	3	4	3	6	7	6	7	7	9	6	7	8	7	6	7	9	3	3	3	3	4
614	525	2	3	5	2	2	3	3	3	2	3	3	3	3	3	3	3	3	3	3	3	3	3	5	2	3	3	3	6	6	6	6	6	6	6	6	6	6	6	6	9	3	3	3	3	3
615	411	1	4	5	2	3	2	4	5	2	2	4	4	5	5	4	1	2	5	4	4	2	3	4	3	4	1	3	8	7	8	7	6	9	7	7	8	7	6	7	9	4	4	3	4	3
616	563	1	3	3	2	2	1	4	4	4	1	5	5	3	3	3	4	3	3	4	3	5	3	5	3	5	3	3	8	8	5	9	8	8	9	7	8	8	9	9	9	3	3	3	3	4
617	212	1	4	6	1	3	3	3	3	3	3	3	3	2	3	3	3	5	1	3	4	2	5	3	4	3	4	3	5	5	5	6	5	6	5	5	7	6	5	5	5	3	3	3	3	3
618	1816	2	2	2	2	4	4	2	2	4	2	4	3	4	3	3	3	3	3	4	3	4	2	4	3	3	2	3	7	7	7	8	8	8	8	8	8	9	9	9	9	4	4	3	4	4
619	325	2	2	3	2	3	2	4	5	2	1	4	5	4	5	4	3	3	3	4	2	3	2	4	4	4	2	3	7	6	6	7	9	6	8	6	7	7	8	9	9	4	4	3	4	4
620	505	2	2	1	1	3	2	5	2	2	2	1	5	5	5	5	5	5	2	5	2	5	5	2	1	2	5	3	5	9	5	1	9	8	8	8	8	8	7	9	9	4	3	3	4	3
621	413	2	3	2	3	4	4	4	3	4	3	2	2	2	3	2	2	4	2	2	2	4	4	4	2	2	3	3	6	7	6	7	6	6	7	6	6	6	7	6	9	3	3	3	3	3
622	494	1	2	1	1	4	2	4	4	2	2	4	4	4	4	2	2	2	4	4	2	2	4	4	4	4	2	3	7	7	7	7	7	7	7	7	7	7	7	7	9	3	3	3	3	4
623	478	2	3	2	2	3	3	4	4	3	3	4	4	3	3	2	2	2	3	4	3	3	3	4	4	3	2	3	5	6	5	3	6	6	7	6	5	6	6	7	7	3	3	3	3	3
624	404	2	2	2	2	3	3	4	4	3	3	4	4	3	3	3	3	3	3	4	3	3	3	4	2	3	3	3	7	6	6	6	7	7	7	7	7	6	7	7	9	3	3	3	3	3
625	328	2	2	1	1	3	2	5	5	2	1	5	5	5	5	3	2	2	4	5	5	2	5	5	3	5	2	3	6	6	6	6	7	7	7	7	7	8	7	8	9	4	4	3	4	4
626	367	2	2	1	1	3	2	5	3	4	1	5	3	3	3	2	2	3	3	3	3	3	1	4	3	3	1	3	5	6	5	5	6	5	7	5	6	5	7	7	9	3	3	3	3	3
627	339	2	4	5	4	4	1	4	4	3	1	3	5	4	4	4	4	3	4	3	2	4	3	4	4	4	2	3	9	9	8	7	9	9	9	9	9	8	9	9	9	4	3	3	4	4
628	286	2	2	2	2	3	2	4	4	2	1	3	3	4	4	4	3	1	4	4	4	3	3	5	4	4	1	3	7	7	7	5	7	7	8	9	7	7	7	7	9	4	3	3	3	4
629	495	2	3	1	1	3	2	4	4	2	3	3	4	3	3	2	2	2	4	4	2	4	4	4	4	3	3	3	6	6	6	5	8	6	6	7	7	6	5	7	8	2	3	3	3	3
630	465	1	5	7	3	2	3	3	3	3	2	5	5	4	3	3	2	1	4	3	3	5	4	5	3	3	3	3	8	8	7	8	8	8	8	8	8	8	8	8	8	3	3	3	3	3
631	118	1	2	2	2	3	5	5	5	5	5	5	5	5	5	5	5	5	5	5	5	5	5	5	5	5	5	5	9	9	9	9	9	9	9	9	9	9	9	9	9	4	4	4	4	4
632	323	1	2	2	2	3	4	4	3	4	3	5	3	3	4	2	2	4	5	2	2	5	5	4	3	3	2	3	5	5	4	5	5	5	5	1	5	3	8	6	9	3	3	3	2	2
633	194	2	3	2	1	3	5	5	5	5	5	5	5	5	5	5	5	5	5	5	5	1	1	5	5	5	5	3	9	9	9	9	9	9	9	9	9	9	9	9	9	4	4	4	4	4
634	379	2	3	3	2	3	2	5	4	2	1	5	4	4	4	3	1	3	4	4	3	3	3	5	4	5	2	3	5	7	5	5	7	7	8	8	8	7	7	9	9	3	3	3	3	3
635	693	1	4	7	2	2	3	4	4	3	2	4	4	4	4	4	3	3	3	4	4	4	2	4	3	4	2	3	7	7	6	6	6	7	7	7	7	7	7	7	9	4	4	3	4	4
636	364	2	2	2	2	3	3	4	3	3	2	4	4	4	4	3	2	2	4	4	3	3	3	4	4	3	3	3	6	6	6	6	6	6	6	6	6	6	6	6	6	3	3	3	3	3
637	383	2	2	1	2	3	3	3	3	3	2	5	3	3	3	3	3	5	2	3	3	3	3	3	3	3	3	3	6	7	7	5	7	6	6	7	7	6	6	6	9	4	3	3	4	4
638	438	1	3	3	2	3	1	2	2	1	4	1	1	2	2	2	4	1	3	2	1	1	5	4	1	1	2	3	7	7	8	8	8	7	8	8	7	7	8	8	8	2	3	3	3	4
639	775	2	4	6	2	2	2	4	4	4	2	4	4	3	4	3	3	3	4	4	3	4	4	4	4	4	2	3	5	6	6	6	6	6	5	6	6	6	6	6	9	3	3	3	3	3
640	658	1	5	4	2	2	4	4	4	3	2	3	4	4	4	2	3	3	4	4	2	4	4	3	3	2	3	3	5	3	4	4	7	5	9	6	6	6	5	6	8	3	2	3	2	2
641	165	2	2	2	2	3	3	4	4	3	3	4	2	3	4	4	3	4	3	4	3	4	3	4	4	4	3	3	7	7	7	7	7	7	7	8	7	7	7	7	9	3	3	3	3	3
642	461	1	3	2	2	3	5	3	3	4	5	1	3	3	4	2	4	4	4	1	1	4	2	2	2	2	5	3	5	7	4	4	6	6	5	5	6	6	6	6	9	4	4	3	4	4
643	392	2	4	6	2	2	2	4	4	2	2	4	3	4	4	4	3	2	3	4	4	2	4	4	4	4	2	3	7	8	7	7	7	7	7	8	8	8	6	7	9	4	4	3	4	4
644	103	1	2	2	2	3	4	4	4	4	4	4	4	4	4	4	4	4	4	4	4	4	4	4	4	4	4	4	7	7	7	7	7	7	7	7	7	7	7	7	7	3	3	3	3	3
645	290	2	2	1	1	3	1	5	5	1	1	5	5	5	5	5	1	1	5	5	4	1	3	5	5	5	1	3	7	9	8	9	9	9	9	6	9	9	9	9	9	4	4	3	4	4
646	280	1	4	6	2	2	2	4	4	2	2	5	5	4	4	4	2	1	4	4	4	2	4	4	4	4	3	4	9	9	9	9	9	9	9	9	9	9	9	9	9	4	4	4	4	4
647	377	2	2	1	1	3	1	5	4	2	1	5	5	5	5	5	3	2	5	4	5	3	1	5	5	5	2	3	6	7	7	6	7	7	6	6	7	7	8	7	9	3	3	3	3	3
648	293	1	4	6	2	2	2	4	3	2	2	5	5	3	4	4	4	2	5	4	4	4	2	4	2	4	2	3	6	6	7	6	7	6	5	3	5	7	7	7	9	3	3	3	3	3
649	510	2	2	1	2	3	2	5	4	2	2	4	4	4	4	3	2	2	5	4	3	3	3	4	3	3	2	3	9	9	9	9	9	9	9	8	9	9	9	9	9	4	4	3	4	4
650	438	2	4	5	2	2	2	4	4	2	2	4	4	4	4	2	2	2	4	4	3	3	4	4	4	4	2	3	6	7	5	7	6	6	7	7	6	6	9	7	9	4	4	3	4	4
651	661	2	3	3	3	4	4	4	4	4	2	3	4	4	4	4	4	3	3	4	3	4	3	4	4	3	3	3	6	6	5	5	7	7	6	6	7	6	7	7	9	3	3	3	4	4
652	1735	2	3	2	3	3	3	4	4	4	2	4	4	4	4	3	5	3	4	3	3	4	4	4	4	3	3	3	6	6	6	7	6	6	7	5	5	5	6	6	9	3	3	3	3	4
653	372	2	3	4	3	2	4	3	4	3	3	3	4	3	4	2	2	3	4	4	2	3	3	4	3	3	3	3	6	6	6	7	7	7	7	6	6	7	7	7	7	3	3	3	3	3
654	365	2	3	5	3	3	1	5	4	1	1	4	5	5	5	4	3	3	4	5	4	2	2	5	3	4	1	3	7	8	7	9	9	7	9	9	7	7	9	8	9	4	4	3	4	4
655	376	2	2	2	2	3	2	5	5	2	1	4	4	5	5	2	2	4	4	5	3	1	3	5	3	4	1	3	7	7	5	7	6	6	7	7	6	6	8	7	9	3	3	3	3	3
656	500	1	3	5	2	2	1	4	5	1	1	5	3	4	3	3	3	3	3	5	3	3	3	5	3	3	2	3	7	9	7	7	7	7	7	7	7	7	7	7	9	4	4	3	4	4
657	559	1	2	1	2	4	2	4	4	2	3	3	4	5	4	3	3	1	4	4	2	2	3	4	4	3	2	3	6	6	6	5	7	5	7	6	6	7	5	7	9	3	3	3	3	4
658	140	2	3	2	2	3	2	4	4	3	4	4	2	2	3	2	1	1	4	4	4	2	3	4	4	4	3	3	2	3	3	3	3	3	7	1	3	3	3	3	9	3	2	3	3	3
659	426	1	2	2	2	2	3	4	4	2	3	4	4	4	4	3	2	4	4	4	2	4	3	3	3	3	3	3	6	8	6	7	9	7	7	9	7	8	7	8	9	3	3	3	3	2
660	521	1	5	7	4	4	4	1	1	5	3	1	4	2	3	4	4	4	3	3	1	5	5	4	2	2	4	3	9	8	9	9	9	9	9	9	9	9	9	9	9	4	4	3	4	4
661	465	2	4	5	3	2	2	3	3	4	1	5	3	3	3	3	3	3	3	4	2	2	3	5	3	3	3	3	7	6	6	6	8	6	6	7	7	6	7	8	9	4	4	3	4	4
662	263	1	4	7	3	2	3	3	4	3	2	2	4	4	4	3	3	2	3	4	3	3	2	4	3	3	2	3	6	7	7	7	6	8	7	7	7	7	7	6	7	3	3	3	3	4
663	323	2	2	1	1	3	2	5	4	2	2	5	5	4	4	4	2	2	5	4	3	2	3	5	2	4	2	3	5	5	5	6	6	7	6	7	7	7	7	7	5	3	3	3	3	3
664	477	2	2	2	2	3	4	4	4	3	2	1	4	4	5	4	4	4	4	3	1	5	3	5	1	3	4	3	6	9	8	7	8	8	7	9	7	9	7	9	9	4	4	3	4	4
665	363	2	2	2	2	3	2	4	3	2	3	4	4	4	4	4	2	2	4	4	3	4	4	4	3	4	2	3	7	7	6	7	7	6	7	6	5	7	7	7	9	3	3	3	3	3
666	575	1	4	7	1	1	3	5	5	2	4	4	5	5	5	5	3	3	5	5	3	3	3	5	5	5	3	3	9	9	7	7	9	7	7	9	9	7	7	7	7	4	4	3	4	4
667	385	2	3	2	2	3	3	3	4	3	2	4	2	2	4	3	3	4	3	3	2	5	4	3	2	3	3	3	5	5	5	5	7	5	7	5	5	5	5	7	7	3	3	3	3	3
668	158	2	3	3	3	3	2	4	4	2	3	4	4	4	4	4	4	3	4	4	3	3	2	4	3	4	3	3	5	5	5	5	5	5	5	5	5	5	5	5	5	3	3	3	3	3
669	270	2	3	4	3	3	1	5	4	1	1	5	5	5	5	4	1	1	4	4	5	1	2	5	4	4	1	3	9	9	8	9	9	9	9	9	9	9	9	9	9	4	4	3	4	4
670	482	1	4	6	2	3	4	4	4	3	4	4	3	4	4	3	3	3	4	4	3	2	4	4	3	3	3	3	7	7	6	7	7	7	7	7	7	7	6	7	6	3	3	3	3	3
671	505	1	4	7	2	2	3	4	4	2	1	5	4	4	4	3	3	2	5	5	2	2	3	5	3	3	2	3	5	6	7	5	8	8	7	6	7	7	7	8	9	4	4	3	4	4
672	536	1	3	2	2	3	3	3	3	3	3	3	4	3	3	2	3	3	4	3	3	4	3	3	3	3	3	3	7	7	7	7	7	7	7	7	7	7	7	9	9	3	3	3	2	3
673	744	1	3	4	2	2	3	3	3	3	1	3	4	3	3	3	3	5	3	3	3	5	3	5	3	3	3	3	5	6	6	6	9	6	6	5	5	6	6	6	5	3	3	3	3	3
674	326	2	2	2	1	3	1	5	5	1	1	5	5	5	5	3	1	1	5	5	5	3	3	5	3	5	1	3	6	6	5	5	6	7	7	7	7	7	7	8	9	4	4	3	4	4
675	355	2	2	1	2	3	3	4	3	2	3	3	3	3	3	3	3	3	4	3	3	3	3	4	3	3	2	3	5	5	6	5	6	6	7	5	6	6	6	7	9	4	3	3	3	3
676	428	2	4	6	3	2	2	5	4	3	4	5	5	4	5	3	4	4	4	4	3	4	4	5	4	4	2	3	7	8	6	6	7	7	7	8	8	8	8	7	9	4	4	3	4	4
677	819	2	4	6	2	2	2	4	3	4	3	4	4	3	4	2	4	4	4	2	3	3	3	4	3	2	3	3	9	8	8	9	8	9	8	9	9	8	8	9	9	4	4	3	4	4
678	499	2	2	1	1	3	3	3	3	4	3	4	4	3	4	3	3	3	3	4	3	4	3	4	3	3	3	3	6	7	6	6	6	7	7	7	7	7	7	7	9	4	4	3	4	4
679	546	2	3	3	4	4	4	5	5	4	2	3	5	5	5	3	4	5	4	4	1	4	3	4	2	3	4	3	5	7	6	5	7	8	8	7	8	8	7	7	9	4	3	3	4	4
680	324	1	2	1	1	4	1	5	5	1	1	5	5	5	5	5	1	1	5	4	3	1	1	5	4	5	1	3	9	9	9	9	9	9	9	9	9	9	9	9	9	4	4	3	4	4
681	515	1	4	5	3	2	3	4	3	3	2	4	3	3	4	2	3	3	4	4	3	3	4	4	2	3	3	3	3	5	5	6	6	5	5	5	6	6	6	6	9	3	3	3	3	3
682	339	2	4	4	2	3	2	3	3	2	3	4	3	3	3	4	2	3	4	3	2	4	2	4	4	4	2	3	5	5	5	5	5	5	5	5	5	5	5	5	5	3	3	3	3	3
683	193	2	2	1	1	3	2	4	3	2	1	4	4	4	4	3	3	5	3	4	3	3	3	4	3	3	1	3	6	7	7	7	7	7	7	7	7	7	7	7	9	3	3	3	3	3
684	346	1	4	4	2	2	1	5	5	1	4	5	5	5	5	5	1	2	5	5	5	1	5	5	5	5	1	3	5	5	5	5	5	5	5	5	5	5	5	5	9	3	3	3	2	3
685	790	2	4	5	3	4	2	4	4	3	2	4	5	4	5	2	4	4	2	2	2	5	3	4	2	2	3	3	6	7	7	6	8	7	8	6	7	6	7	8	9	4	4	3	3	3
686	452	1	3	5	3	2	3	5	3	3	2	3	3	3	3	2	3	4	3	4	2	3	3	4	3	3	3	3	6	7	6	6	7	6	7	7	6	7	6	7	9	4	4	4	4	4
687	120	1	2	1	2	3	1	5	5	1	1	5	5	5	5	5	1	5	5	5	5	1	5	5	5	5	5	5	9	9	9	9	9	9	9	9	9	9	9	9	9	4	4	4	4	4
688	497	1	4	3	3	4	5	5	2	5	1	2	4	5	4	3	5	3	4	3	1	4	5	5	4	2	4	3	9	8	8	7	8	9	8	9	8	9	8	8	9	3	3	3	3	4
689	318	1	2	1	3	4	2	4	4	3	2	3	4	4	4	4	4	3	4	4	2	5	3	4	2	4	2	3	6	7	7	6	6	7	6	8	7	7	6	7	9	4	4	3	4	4
690	400	2	3	2	3	3	1	5	5	1	1	5	5	5	5	4	1	1	5	5	4	1	2	5	4	5	1	3	8	9	9	9	9	9	9	9	9	9	9	9	9	4	4	3	4	4
691	579	1	4	6	4	2	2	2	5	3	2	5	5	5	5	4	3	2	4	5	4	3	4	5	3	5	1	3	8	7	9	7	8	9	8	9	8	8	9	7	9	4	4	3	4	3
692	706	1	5	7	4	4	5	1	3	5	5	1	5	3	3	1	3	3	3	1	1	1	3	5	1	4	3	3	7	7	1	5	9	6	9	5	7	8	7	9	9	3	4	3	3	4
693	120	1	2	1	1	3	1	5	5	1	1	5	5	5	5	5	1	5	5	5	5	1	1	5	5	5	1	3	9	9	9	9	9	9	9	9	9	9	9	9	9	4	4	4	4	4
694	244	2	3	4	2	3	1	4	5	2	2	5	5	5	5	4	2	1	5	5	3	3	4	4	3	1	2	3	9	9	9	9	9	9	9	9	9	9	9	9	9	3	3	3	3	3
695	706	2	4	6	2	2	3	4	5	3	2	4	4	4	4	3	2	3	4	4	2	2	2	4	3	3	2	3	7	7	7	8	7	7	6	8	8	7	6	7	9	4	3	3	4	4
696	274	2	3	2	2	3	4	3	3	4	3	3	3	3	2	3	4	4	3	3	3	4	3	4	3	2	4	3	6	7	6	6	7	6	6	6	7	6	7	6	9	3	3	3	3	3
697	387	2	2	2	2	3	3	4	4	3	3	4	4	3	3	3	3	4	4	4	2	5	3	4	3	3	3	3	5	6	5	5	4	6	6	5	5	6	6	6	9	3	3	3	3	3
698	448	1	3	4	3	3	1	5	5	1	1	5	5	5	5	5	1	2	5	5	1	1	5	5	5	5	1	3	7	7	7	7	7	7	7	9	7	7	7	7	9	4	4	3	4	4
699	906	2	4	6	3	2	2	3	3	3	4	5	4	4	4	4	2	2	3	4	3	3	3	4	3	4	2	3	7	6	6	7	7	7	7	7	6	7	7	7	9	4	3	3	4	4
700	242	1	3	3	2	2	2	3	3	2	3	3	2	2	2	2	2	3	2	4	2	3	3	4	3	2	3	3	4	4	4	4	4	4	4	4	4	4	4	4	9	3	3	3	2	3
701	434	2	2	1	2	3	2	5	5	2	2	5	5	4	4	3	3	3	5	5	4	3	4	4	4	4	2	3	5	6	6	5	6	6	6	8	7	6	6	7	9	3	3	3	3	3
702	596	1	4	6	4	2	2	4	4	2	2	4	4	4	4	1	4	5	1	3	3	3	3	4	4	3	3	4	7	7	7	7	8	7	7	7	7	7	7	7	9	4	3	3	3	3
703	557	2	5	7	3	2	2	4	4	2	2	4	4	4	4	4	2	3	4	4	4	3	4	4	4	4	2	3	9	8	8	9	8	9	8	8	8	9	8	8	9	4	4	4	4	4
704	203	1	2	1	2	3	4	3	4	4	4	3	4	4	4	3	3	4	4	3	3	4	4	4	3	3	4	3	7	5	6	6	6	6	6	7	6	6	6	6	6	3	3	3	3	3
705	1072	2	3	6	2	2	1	4	5	4	4	4	5	5	5	4	4	2	5	5	2	2	2	5	4	4	2	3	9	9	9	8	8	9	8	9	9	9	9	9	9	4	3	3	4	4
706	314	1	3	4	3	3	2	4	3	4	2	3	2	2	2	2	4	5	2	2	2	3	3	4	2	3	2	3	6	6	6	6	6	6	6	6	6	6	6	6	6	3	3	3	3	3
707	443	1	3	4	2	3	2	4	4	3	2	5	4	4	4	3	3	4	3	3	3	2	3	5	2	3	3	3	8	6	6	6	7	8	7	8	9	8	8	8	9	4	3	3	2	3
708	216	2	2	1	1	2	2	4	4	3	2	4	4	4	4	4	3	2	4	4	4	2	4	4	3	4	4	3	6	6	6	6	6	6	6	6	6	6	6	6	9	4	4	4	4	4
709	309	2	4	3	2	3	1	4	4	2	1	5	5	4	4	3	2	1	4	2	2	2	4	4	2	3	2	3	7	8	8	8	7	8	8	8	8	8	8	8	9	4	4	3	4	4
710	206	2	2	2	2	2	2	4	4	2	2	5	4	4	4	3	2	3	4	4	4	3	3	4	4	3	2	3	7	8	8	7	8	8	8	7	7	7	8	8	9	4	4	3	4	4
711	625	2	5	7	3	2	2	4	4	2	2	4	4	4	4	4	2	1	4	4	4	2	3	4	4	4	1	3	8	8	8	8	8	8	7	8	8	8	8	8	9	3	3	3	3	4
712	334	2	3	4	3	3	2	5	4	2	2	5	5	5	4	3	3	2	5	4	3	2	2	5	3	2	2	3	7	7	7	5	7	7	7	7	7	7	7	7	9	4	4	3	4	4
713	380	2	3	5	2	3	3	1	3	2	4	3	2	3	3	2	4	4	4	4	3	2	2	4	4	2	3	3	5	7	5	4	6	6	5	7	7	7	6	6	9	3	3	3	3	3
714	337	2	2	2	2	3	3	3	5	3	2	5	5	4	4	3	3	4	3	4	4	2	3	3	4	3	3	3	6	9	9	9	7	9	9	9	9	9	9	9	9	4	3	3	4	3
715	337	2	3	4	3	4	4	4	4	4	2	5	5	4	4	4	4	4	4	4	2	3	5	4	2	4	2	3	8	8	8	8	8	8	8	8	8	8	8	8	8	3	3	3	3	3
716	431	2	2	2	2	3	1	5	5	1	1	5	4	5	5	2	2	5	5	4	3	2	1	5	3	5	1	3	9	9	8	5	6	6	7	7	5	6	9	8	9	4	4	3	4	4
717	372	2	2	2	2	3	4	3	3	4	5	3	3	3	3	2	3	3	2	3	3	2	3	3	3	3	3	3	5	5	5	5	5	5	5	5	7	5	5	5	9	3	2	3	3	3
718	496	1	4	5	2	2	4	4	3	4	2	4	4	3	4	3	4	4	4	4	3	3	3	4	4	3	2	3	8	8	7	8	8	7	7	8	8	8	8	8	9	3	3	3	3	3
719	211	1	4	6	4	4	4	4	4	4	2	4	4	4	4	3	2	4	4	3	2	2	2	4	3	2	3	3	7	7	8	8	8	7	8	7	7	7	7	8	8	3	3	3	3	3
720	413	2	5	7	4	4	2	5	5	2	3	5	5	5	5	4	4	5	4	3	5	2	2	5	3	3	2	3	7	7	7	7	7	8	8	7	7	7	7	7	9	4	4	3	4	4
721	171	2	2	1	2	3	3	3	3	3	3	4	4	4	4	3	3	3	4	3	4	4	3	4	3	3	4	3	6	6	6	6	6	6	6	6	6	6	6	6	9	3	3	3	3	3
722	373	1	3	4	3	2	4	4	4	3	2	4	4	3	4	3	4	4	3	5	3	3	2	4	3	3	3	3	8	8	7	6	8	8	8	9	8	8	6	9	9	4	4	3	4	4
723	347	2	2	2	2	3	2	5	4	2	2	4	4	4	4	4	2	1	4	4	3	2	3	4	4	4	1	3	6	7	6	6	7	7	6	7	7	6	6	6	6	4	4	3	4	4
724	230	2	2	2	1	3	1	4	4	1	2	4	4	4	4	4	2	1	4	4	3	2	3	5	4	4	2	3	7	8	8	8	7	8	8	7	8	8	8	8	8	4	4	3	4	4
725	478	1	2	2	3	4	4	5	4	4	3	1	4	4	4	2	3	3	5	3	3	4	3	5	4	3	2	3	3	7	6	5	8	5	6	5	4	3	7	7	9	3	4	3	4	4
726	529	2	4	7	2	2	2	4	4	2	3	4	4	4	4	4	3	4	4	4	3	3	3	5	4	4	3	3	9	9	9	8	9	9	9	9	9	9	9	9	9	4	4	3	3	4
727	523	2	4	7	2	2	2	4	4	3	2	4	4	4	4	2	4	4	4	4	2	3	3	4	3	4	2	3	7	7	6	7	7	7	7	7	7	7	7	7	7	3	3	3	3	3
728	596	2	3	3	2	2	3	4	4	3	3	5	4	4	4	3	3	3	4	1	3	3	3	4	2	3	3	3	6	7	7	7	7	6	6	7	7	7	7	8	9	3	3	3	3	2
729	444	1	3	5	3	3	3	2	4	4	4	3	4	3	4	2	2	2	2	4	2	3	4	4	4	2	4	3	6	5	6	6	6	6	6	5	5	6	6	6	9	3	3	3	3	3
730	391	2	3	4	3	3	1	5	4	1	1	4	5	5	5	5	1	1	5	5	2	1	1	5	2	4	2	3	7	7	7	7	7	7	7	7	7	7	7	7	9	4	4	3	4	4
731	221	2	2	1	1	3	2	4	4	2	2	3	4	4	4	4	2	2	4	4	4	2	4	4	4	3	4	3	6	6	6	6	6	6	6	6	6	6	6	6	9	3	3	3	3	3
732	529	1	3	2	2	3	1	5	5	1	3	5	5	5	4	5	3	1	5	5	5	1	4	5	5	5	1	3	7	7	7	8	7	7	7	9	9	9	8	9	9	4	4	3	4	4
733	438	1	5	6	3	3	3	4	4	3	3	2	5	5	4	3	4	3	4	3	2	5	3	3	2	3	3	3	5	5	6	7	7	7	7	7	7	7	7	7	9	3	3	3	3	3
734	770	2	4	4	3	4	3	3	3	3	3	2	4	4	4	3	4	2	4	3	2	3	3	4	3	3	3	3	6	6	6	5	7	7	7	8	8	7	8	7	5	3	3	3	3	3
735	598	1	3	5	3	2	3	5	5	2	3	5	4	4	5	3	1	1	5	5	1	4	3	5	5	4	1	3	7	8	7	8	8	8	7	9	8	8	6	8	9	3	3	3	3	3
736	213	2	2	2	2	3	3	5	5	3	3	5	5	3	4	4	4	4	4	4	3	4	5	5	5	3	3	3	5	6	8	8	7	8	8	7	8	8	8	8	8	4	4	4	4	4
737	278	2	3	3	2	3	4	3	3	3	3	4	3	3	3	2	3	3	3	3	2	3	2	2	3	2	3	3	5	5	5	6	6	5	5	5	5	5	3	7	9	3	3	3	2	2
738	221	1	4	5	2	2	3	4	4	3	4	4	4	4	4	3	3	3	3	4	4	3	3	4	4	3	1	3	8	6	7	7	6	7	7	8	7	7	7	7	7	4	4	3	4	4
739	371	2	3	3	2	3	4	2	4	2	2	4	4	4	5	2	4	2	2	3	2	3	3	4	3	2	2	3	7	7	5	8	7	8	8	7	8	8	8	8	9	3	3	3	3	3
740	217	2	2	2	2	3	1	4	4	1	3	5	3	3	4	3	3	3	4	4	3	4	4	4	3	3	2	3	7	7	5	7	5	7	5	5	7	7	7	7	9	4	4	3	4	4
741	197	1	4	6	2	2	5	5	5	5	5	5	5	5	5	5	5	4	5	5	5	5	5	5	5	5	5	5	9	9	8	9	8	8	9	8	9	8	8	9	8	4	4	4	4	4
742	553	1	5	6	3	2	4	4	5	4	4	5	4	4	4	2	1	4	4	4	2	3	3	3	3	4	3	3	7	7	7	7	7	7	7	7	7	7	7	7	9	4	4	3	4	4
743	655	2	2	2	2	3	3	3	5	3	2	4	4	4	4	1	4	4	3	3	2	4	2	4	2	3	3	3	6	7	6	4	6	6	6	6	6	6	5	7	9	4	4	3	4	4
744	333	2	3	2	2	3	4	4	3	3	2	3	4	4	4	2	4	5	2	5	2	4	4	4	2	3	4	3	7	8	7	5	7	6	6	7	7	8	7	7	9	4	4	3	3	4
745	651	1	4	7	4	2	2	4	4	2	1	5	5	5	4	4	2	2	4	4	4	2	3	5	3	4	2	3	7	8	8	8	8	8	8	8	8	8	8	8	9	3	3	3	3	3
746	647	1	5	7	2	2	4	4	4	4	4	3	3	3	2	2	2	5	4	4	2	4	4	4	2	2	4	3	1	5	1	2	5	5	5	2	2	2	5	5	9	3	3	3	3	3
747	652	2	4	6	2	2	3	2	3	3	2	3	5	4	3	3	4	3	3	5	3	5	3	4	2	3	2	3	7	7	7	7	7	7	7	7	7	7	7	7	7	3	3	3	3	4
748	469	1	5	5	1	2	3	3	3	2	2	4	5	4	4	4	4	3	3	3	3	3	4	3	3	4	3	3	7	6	7	6	7	7	5	7	7	7	6	7	9	3	3	3	3	3
749	486	2	3	2	2	3	3	2	1	3	3	1	1	1	1	3	3	1	3	1	3	3	1	2	3	2	3	3	8	8	8	8	8	8	8	8	8	8	8	8	9	4	4	3	4	4
750	405	1	3	4	2	3	5	4	1	5	3	1	2	3	1	1	3	5	2	3	1	5	3	3	1	1	3	3	7	7	7	7	7	7	7	7	7	7	7	7	9	4	4	3	4	4
751	489	1	2	1	1	3	3	4	4	3	2	2	2	3	4	3	3	3	3	3	1	5	1	5	2	4	4	3	7	7	7	5	7	5	7	7	7	5	9	7	9	4	3	3	2	4
752	355	2	3	4	2	4	2	5	5	2	2	4	5	5	5	5	2	4	5	5	5	1	3	5	5	5	1	3	9	9	9	9	9	9	9	9	9	9	9	9	9	4	4	3	4	4
753	1112	2	3	5	3	3	3	4	2	4	4	3	3	3	3	2	3	3	3	3	3	2	3	2	4	3	3	3	7	7	7	7	7	7	7	7	7	7	7	7	9	3	3	3	3	3
754	381	2	2	2	2	2	3	2	4	2	2	5	3	2	4	2	2	3	4	4	3	5	2	5	2	3	2	3	7	8	8	8	8	8	8	7	8	8	8	9	9	4	4	3	4	4
755	307	2	2	1	1	3	2	4	4	2	2	5	5	4	4	3	2	1	4	4	3	2	3	4	4	4	2	3	6	6	6	6	7	7	7	7	7	7	7	7	9	3	3	3	3	3
756	1879	2	3	3	2	3	4	4	5	1	1	4	4	4	4	2	4	2	4	4	2	3	2	4	3	3	2	3	6	7	7	6	7	7	8	8	8	6	7	8	9	4	4	3	4	4
757	228	2	3	4	3	3	3	4	4	4	2	4	4	3	4	3	3	3	2	4	2	2	2	4	2	2	1	3	7	7	6	7	6	5	7	7	7	7	7	7	7	3	4	3	3	3
758	269	2	4	6	3	2	2	4	5	3	2	4	5	4	4	3	3	2	4	3	2	4	2	4	3	3	2	3	6	7	8	7	8	7	8	7	7	6	8	8	9	3	3	3	4	4
759	426	1	2	2	2	3	3	4	4	2	2	4	4	2	3	2	4	4	3	3	3	4	3	4	2	3	4	3	5	5	5	6	7	7	7	5	5	7	7	7	9	3	3	3	3	3
760	249	1	3	4	3	3	3	4	4	3	3	4	3	4	4	3	4	3	4	3	3	2	3	4	3	4	2	3	6	6	7	7	7	7	7	7	7	7	7	8	9	3	3	3	3	3
761	496	1	5	7	3	2	3	3	3	3	4	4	4	4	3	3	4	3	3	3	2	3	4	4	3	4	4	3	8	8	8	8	8	8	8	8	8	8	8	8	9	4	4	3	3	3
762	207	2	2	1	1	3	3	4	3	3	3	3	4	3	4	3	3	2	3	4	3	3	3	3	3	3	3	3	5	6	6	7	8	6	7	7	6	6	6	6	7	3	2	3	3	3
763	312	2	4	5	2	3	3	3	4	2	3	3	4	4	4	4	3	3	3	4	3	3	3	4	3	4	3	3	5	6	6	5	6	6	6	5	6	6	6	6	6	3	3	3	3	3
764	644	2	3	4	1	3	3	3	4	2	2	3	4	4	4	4	4	4	2	4	2	3	2	4	2	4	3	3	6	7	7	7	6	6	6	7	7	7	5	7	9	3	3	3	3	3
765	416	2	4	6	3	3	3	5	5	2	1	5	5	5	5	3	1	1	5	5	5	5	5	5	5	5	1	3	9	9	9	9	9	9	9	9	9	9	9	9	9	4	4	3	4	4
766	323	2	3	3	2	3	2	3	3	2	3	4	4	3	3	3	3	3	2	3	4	4	4	3	3	3	3	3	4	5	5	5	6	5	5	3	5	6	6	5	7	3	3	3	3	3
767	320	1	3	3	3	4	2	5	5	4	1	5	5	5	5	5	4	1	4	4	4	3	4	4	5	5	1	3	7	9	8	8	8	8	8	8	8	8	8	8	9	4	4	3	4	4
768	545	1	4	7	3	2	2	4	4	2	2	4	4	4	4	4	4	3	2	4	2	4	4	3	2	4	2	3	8	8	8	8	8	8	8	8	8	8	8	8	9	4	3	3	3	4
769	410	2	4	6	4	4	3	5	3	3	2	2	2	3	3	2	3	3	4	4	2	3	3	3	1	3	3	3	5	5	4	6	7	6	7	7	5	6	6	7	7	3	3	3	3	3
770	296	1	3	3	3	4	1	5	5	1	2	5	5	5	5	5	1	2	5	5	2	2	4	5	5	5	2	3	9	9	9	9	9	9	9	9	9	9	9	9	9	4	4	3	4	4
771	2232	2	2	2	2	3	2	4	4	3	2	4	4	4	4	3	4	4	4	4	3	2	4	4	4	4	3	3	6	7	7	6	7	7	7	7	7	7	7	7	9	3	3	3	3	3
772	280	2	2	2	2	3	2	4	4	2	2	4	4	4	4	4	2	2	4	4	2	3	3	4	2	4	2	3	8	8	8	7	8	7	7	9	8	7	7	7	9	3	3	3	3	3
773	162	1	4	7	3	3	3	4	4	3	3	4	4	3	2	3	5	4	3	4	4	3	4	3	3	4	2	3	6	6	5	5	7	6	5	4	6	6	5	7	6	2	3	3	3	3
774	791	1	5	7	3	2	2	4	4	2	2	4	4	4	4	3	2	2	4	3	4	1	4	4	3	3	3	3	7	7	7	7	5	7	5	7	6	7	6	7	9	3	3	3	3	3
775	589	2	3	3	2	3	3	4	4	3	3	4	4	4	3	3	3	3	4	3	3	3	3	2	2	3	2	3	5	5	5	6	5	6	5	9	6	6	5	7	9	2	3	3	2	3
776	1051	1	4	4	3	4	4	2	3	4	2	1	2	2	3	2	4	3	4	3	1	5	3	4	2	2	3	3	7	7	7	5	8	7	6	7	6	7	7	7	9	3	2	3	2	3
777	281	2	4	5	2	2	4	4	4	4	4	4	4	4	4	4	4	4	4	4	4	4	4	4	4	4	4	4	8	8	8	8	8	8	8	8	8	8	8	8	8	3	3	3	3	3
778	314	2	3	3	2	4	4	4	4	4	3	1	4	4	4	4	4	2	4	2	2	4	3	4	2	3	4	3	6	7	7	6	7	7	7	5	7	7	6	6	9	3	4	3	3	3
779	372	1	3	4	2	3	1	5	3	1	1	5	5	5	5	5	1	1	5	5	5	1	5	5	3	5	1	3	9	9	9	9	9	9	9	9	9	5	9	9	9	4	4	3	4	4
780	335	2	3	4	2	3	3	3	4	3	4	4	4	4	4	3	3	4	4	4	3	4	3	4	4	4	2	3	6	6	6	6	6	6	6	6	6	6	6	6	6	3	3	3	3	3
781	308	2	3	2	2	3	2	4	4	2	2	4	4	4	4	3	2	2	4	4	3	3	3	4	3	4	2	4	6	6	6	6	7	7	7	6	7	7	7	7	9	4	4	3	4	4
782	14601	2	3	2	2	3	4	2	3	2	4	2	4	3	3	3	5	5	3	2	1	5	5	4	1	3	5	3	5	6	6	5	6	6	6	6	6	6	6	6	7	3	3	3	3	3
783	652	1	5	7	2	2	2	4	4	3	2	1	1	4	4	3	3	3	3	4	3	3	4	4	3	4	1	3	8	7	7	8	8	8	6	7	8	8	7	7	9	3	3	3	3	3
784	262	1	4	7	3	3	2	4	4	2	2	5	5	4	5	3	3	3	3	4	3	2	3	4	3	3	2	3	7	7	7	7	7	7	7	7	7	7	7	7	9	4	4	3	4	4
785	188	2	2	1	2	4	2	5	5	2	2	5	4	3	3	5	5	5	4	4	4	5	5	5	3	5	4	3	7	7	5	4	5	5	5	3	5	4	4	6	5	4	4	3	4	4
786	275	2	3	3	3	4	3	3	3	3	2	4	4	4	4	3	2	2	4	3	2	3	3	4	3	3	3	3	6	6	6	5	5	5	6	6	5	5	6	6	9	3	3	3	3	3
787	450	1	4	5	2	2	2	5	4	1	1	5	5	5	4	4	2	1	5	4	4	1	4	5	4	4	1	3	7	7	7	6	7	7	7	6	7	7	7	7	9	4	4	3	3	3
788	1609	2	3	2	3	3	2	4	4	2	1	4	4	4	4	2	4	3	4	4	4	3	3	4	5	3	2	3	8	9	8	7	8	7	7	7	7	7	7	7	9	3	3	3	4	4
789	503	1	4	6	3	2	2	4	3	3	3	4	2	2	2	1	5	5	3	3	1	5	5	4	1	4	3	3	6	9	7	8	8	8	8	8	8	8	7	8	9	3	3	3	3	3
790	755	2	3	5	2	2	2	2	3	3	4	1	3	3	4	2	2	3	4	4	2	4	3	3	3	3	2	3	7	7	6	7	6	7	7	7	7	7	7	7	9	3	2	3	3	4
791	402	2	3	3	2	3	1	5	5	1	1	5	5	5	5	3	2	2	5	3	2	2	2	5	2	4	2	3	6	6	6	6	6	7	6	8	8	7	5	7	9	4	4	3	3	3

## Sheet: Manual
	Variables	Value Label
Paticipants Information	Gender	1=male; 2=female;
	Age	1=Under 25; 2=26-35; 3=36-45; 4=46-55; 5=56-65
	Years of teaching	1=1-5; 2=6-10; 3=11-15; 4=16-20; 5=21-25; 6=26-30; 7=Above 30
	Academic rank	1=Teaching Assistant; 2=Lecturer; 3=Associate Professor; 4=Professor
	Highest degree	1=Associate degree; 2 = Bachelor's; 3 = Master's; 4 = Doctorate (PhD)
Variables	Variable label	Items	Value Label
School climate-Collaboration	CO01	Classroom instruction is rarely coordinated across teachers.	1=strongly disagree, 2=disagree, 3=neither agree nor disagree, 4=agree, 5=strongly agree (Reverse scoring: CO01; CO04; CO05; SCR01; SCR02; DM02; DM03; II04)
	CO02	I have regular opportunities to work with other teachers.
	CO03	There is good communication among teachers.
	CO04	Good teamwork is not emphasized enough at my school.
	CO05	I seldom discuss the needs of individual students with other teachers.
	CO06	Teachers design instructional programs together.
School climate-Student Relations	STR01	Most students are well mannered or respectful of the school staff.
	STR02	Students in this school are well behaved.
	STR03	Most students are helpful and cooperative with teachers.
	STR04	Most students are motivated to learn.
School climate-School Resources	SCR01	The supply of equipment and resources is not adequate.
	SCR02	Instructional equipment is not consistently accessible.
	SCR03	Digital equipment, computers and Internet access are readily available.
	SCR04	The school library has sufficient resources and materials.
School climate-Decision Making	DM01	Teachers are frequently asked to participate in decisions.
	DM02	I have very little say in the running of the school.
	DM03	Decisions about the school are made by the principal.
School climate-Instructional Innovation	II01	We are willing to try new teaching approaches in my school.
	II02	New and different ideas are always being tried out.
	II03	Teachers in this school are innovative.
	II04	New courses or curriculum materials are seldom implemented.
Teacher self-efficacy	SE03	How much can you do to motivate students who show low interest in school work?	1=nothing; 3=very little; 5=some influence; 7=quite a bit; 9=a great deal
	SE04	How much can you do to get students to believe they can do well in school work?
	SE05	How much can you do to help your students value learning?
	SE08	How much can you assist families in helping their children do well in school?
	IS03	To what extent can you craft good questions for your students?
	IS04	How well can you establish a classroom management system with each group of students?
	IS07	How well can you implement alternative strategies in your classroom?
	CM01	How much can you do to control disruptive behavior in the classroom?
	CM04	How much can you do to get children to follow classroom rules?
	CM05	How much can you do to calm a student who is disruptive or noisy?
	CM07	How much can you use a variety of assessment strategies?
	CM08	To what extent can you provide an alternative explanation or example when students are confused?
Teacher enjoyment	TE01	I enjoy teaching these students.	1=strongly disagree; 2=disagree; 3=agree; 4=strongly agree
	TE02	I have so much fun teaching these students that I gladly prepare and teach my lessons.
	TE03	I teach these students with enthusiasm.
	TE04	I often have reason to be happy while I teach these students.
